# Supplementary material for: The stromal genome heterogeneity between breast and prostate tumors revealed by a comparative transcriptomic analysis
Source: Oncotarget. 2015 Mar 4;6(11):8687–97. doi: 10.18632/oncotarget.3478 (PMC4496176; doi:10.18632/oncotarget.3478)
Supplement: Supplementary file 1 [file oncotarget-06-8687-s001.xls]

## Sheet: Breast_DEGA
Up-regulated		Down-regulated
Probe sets	Gene symbols	Probe sets	Gene symbols
213909_at	LRRC15	202242_at	TSPAN7
214844_s_at	DOK5	213900_at	FAM189A2
222942_s_at	TIAM2	228770_at	GPR146
229795_at	-	232541_at	-
217763_s_at	RAB31	228766_at	CD36
217871_s_at	MIF	205200_at	CLEC3B
209030_s_at	CADM1	215303_at	DCLK1
239286_at	-	209392_at	ENPP2
37892_at	COL11A1	239185_at	ABCA9
204320_at	COL11A1	206093_x_at	TNXA
205941_s_at	COL10A1	236699_at	-
210511_s_at	INHBA	1552509_a_at	CD300LG
200887_s_at	STAT1	235831_at	-
227140_at	-	204482_at	CLDN5
235821_at	-	213451_x_at	TNXA
1552289_a_at	CILP2	225987_at	STEAP4
217428_s_at	COL10A1	203980_at	FABP4
217762_s_at	RAB31	216333_x_at	TNXA
219047_s_at	ZNF668	208609_s_at	TNXB
226899_at	UNC5B	232204_at	EBF1
222386_s_at	COPZ1	242500_at	-
206284_x_at	CLTB	200965_s_at	ABLIM1
236297_at	-	224999_at	-
221698_s_at	CLEC7A	207255_at	LEPR
205713_s_at	COMP	209676_at	TFPI
227745_at	-	226822_at	STOX2
224917_at	MIR21	1558820_a_at	C18orf34
209360_s_at	RUNX1	1556579_s_at	IGSF10
240355_at	-	1569607_s_at	ANKRD20A1
203041_s_at	LAMP2	204731_at	TGFBR3
224794_s_at	CERCAM	222717_at	SDPR
219346_at	LRFN3	210664_s_at	TFPI
205534_at	PCDH7	1560049_at	-
236044_at	PPAPDC1A	238332_at	ANKRD29
225803_at	FBXO32	229487_at	EBF1
AFFX-HUMISGF3A/M97935_3_at	STAT1	235077_at	MEG3
204254_s_at	VDR	240156_at	-
213100_at	UNC5B	238062_at	GPIHBP1
224469_s_at	INF2	226322_at	TMTC1
229296_at	-	244876_at	-
224574_at	C17orf49	238488_at	IPO11
219219_at	TMEM160	230595_at	LOC572558
222173_s_at	TBC1D2	219064_at	ITIH5
201341_at	ENC1	227697_at	SOCS3
241780_at	-	203887_s_at	THBD
236313_at	CDKN2B	233261_at	EBF1
222154_s_at	SPATS2L	225575_at	LIFR
201251_at	PKM2	206742_at	FIGF
227168_at	MIAT	226625_at	TGFBR3
218644_at	PLEK2	209555_s_at	CD36
202697_at	NUDT21	232120_at	-
224615_x_at	HM13	226303_at	PGM5
201950_x_at	CAPZB	209220_at	GPC3
201286_at	SDC1	228399_at	OSR1
212353_at	SULF1	231969_at	STOX2
200622_x_at	CALM3	222162_s_at	ADAMTS1
228019_s_at	MRPS18C	227646_at	EBF1
227942_s_at	CRIPT	225571_at	LIFR
219310_at	TMEM90B	204271_s_at	EDNRB
232510_s_at	DPP3	1553129_at	SVEP1
218445_at	H2AFY2	203910_at	ARHGAP29
203878_s_at	MMP11	219091_s_at	MMRN2
223064_at	RNF181	243591_at	-
212811_x_at	SLC1A4	233044_at	-
202595_s_at	LEPROTL1	205730_s_at	ABLIM3
230252_at	LPAR5	218486_at	KLF11
219806_s_at	C11orf75	203510_at	MET
214701_s_at	FN1	202431_s_at	MYC
217755_at	HN1	201752_s_at	ADD3
202041_s_at	FIBP	213236_at	SASH1
226444_at	-	224013_s_at	SOX7
223349_s_at	BOK	208335_s_at	DARC
208074_s_at	AP2S1	41644_at	SASH1
212338_at	MYO1D	227779_at	ECSCR
235371_at	GXYLT2	235849_at	SCARA5
228000_at	ADC	230943_at	SOX17
207039_at	CDKN2A	232098_at	DST
212354_at	SULF1	1554547_at	FAM13C
213506_at	F2RL1	1564796_at	EMP1
212942_s_at	KIAA1199	204894_s_at	AOC3
235417_at	SPOCD1	226211_at	MEG3
223207_x_at	PHPT1	227526_at	CDON
200078_s_at	ATP6V0B	1556185_a_at	-
230275_at	ARSI	228119_at	LRCH3
217765_at	NRBP1	232935_at	-
223894_s_at	AKTIP	215321_at	RUNDC3B
223571_at	C1QTNF6	232138_at	MBNL2
205859_at	LY86	236927_at	SVEP1
229479_at	-	232555_at	CREB5
201311_s_at	SH3BGRL	227243_s_at	EBF3
203136_at	RABAC1	1554690_a_at	TACC1
209917_s_at	TP53TG1	209318_x_at	PLAGL1
206662_at	GLRX	227297_at	ITGA9
203240_at	FCGBP	205794_s_at	NOVA1
233690_at	-	213496_at	LPPR4
225304_s_at	NDUFA11	228245_s_at	OVOS2
209644_x_at	CDKN2A	243016_at	-
203360_s_at	MYCBP	244655_at	LOC100132798
AFFX-HUMGAPDH/M33197_3_at	GAPDH	213258_at	TFPI
218834_s_at	TMEM132A	235335_at	ABCA9
228931_at	COQ4	241457_at	-
219953_s_at	C11orf17	232449_at	BCO2
204255_s_at	VDR	227481_at	CNKSR3
214772_at	C11orf41	216594_x_at	AKR1C1
203922_s_at	CYBB	1562529_s_at	-
226372_at	CHST11	230144_at	GRIA3
228703_at	P4HA3	222368_at	-
41856_at	UNC5B	242022_at	-
231807_at	KIAA1217	239771_at	CAND1
204452_s_at	FZD1	228528_at	-
236646_at	C12orf59	228264_at	ACCS
209420_s_at	SMPD1	205392_s_at	CCL14
214702_at	FN1	202768_at	FOSB
209288_s_at	CDC42EP3	230099_at	-
221865_at	C9orf91	217862_at	PIAS1
221690_s_at	NLRP2	214913_at	ADAMTS3
219655_at	C7orf10	231213_at	PDE1A
200678_x_at	GRN	217504_at	ABCA6
222411_s_at	SSR3	206481_s_at	LDB2
228228_at	DACT3	212071_s_at	SPTBN1
203114_at	SSSCA1	201531_at	ZFP36
202418_at	YIF1A	209613_s_at	ADH1B
204458_at	PLA2G15	203407_at	PPL
228975_at	SP6	209883_at	GLT25D2
201147_s_at	TIMP3	208892_s_at	DUSP6
211833_s_at	BAX	206488_s_at	CD36
203570_at	LOXL1	205882_x_at	ADD3
227609_at	EPSTI1	210839_s_at	ENPP2
206117_at	TPM1	230800_at	ADCY4
217764_s_at	RAB31	228372_at	C10orf128
221558_s_at	LEF1	238736_at	REV3L
223278_at	GJB2	238178_at	-
228234_at	TICAM2	229910_at	SHE
208002_s_at	ACOT7	239907_at	-
219815_at	GAL3ST4	218995_s_at	EDN1
208636_at	ACTN1	226164_x_at	RIMKLB
207172_s_at	CDH11	206487_at	UNC84A
216950_s_at	FCGR1A	234609_at	-
236738_at	LOC401097	210461_s_at	ABLIM1
237249_at	KCNQ1OT1	1569608_x_at	-
208999_at	SEP8	227771_at	LIFR
222454_s_at	PARVA	226259_at	EXOC6
219910_at	FICD	236949_at	-
225275_at	EDIL3	210999_s_at	GRB10
212472_at	MICAL2	225207_at	PDK4
207357_s_at	GALNT10	200672_x_at	SPTBN1
225723_at	C6orf129	213715_s_at	KANK3
202756_s_at	GPC1	207761_s_at	METTL7A
213170_at	GPX7	221928_at	ACACB
201905_s_at	CTDSPL	212950_at	GPR116
200634_at	PFN1	219455_at	C7orf63
210365_at	RUNX1	234317_s_at	STOX2
236858_s_at	RUNX2	240613_at	JAK1
204443_at	ARSA	204955_at	SRPX
227409_at	PPP1R3E	218546_at	C1orf115
208540_x_at	S100A11	242671_at	-
218849_s_at	PPP1R13L	232500_at	RALGAPA2
224727_at	C19orf63	228173_at	GNAS
201489_at	PPIF	236752_at	-
206343_s_at	NRG1	204442_x_at	LTBP4
214687_x_at	ALDOA	219689_at	SEMA3G
222939_s_at	SLC16A10	221841_s_at	KLF4
204533_at	CXCL10	214078_at	-
220002_at	KIF26B	205507_at	ARHGEF15
202120_x_at	AP2S1	200696_s_at	GSN
225604_s_at	GLIPR2	207283_at	RPL23AP32
243196_s_at	TRAFD1	1552575_a_at	C6orf141
204959_at	MNDA	240112_at	-
226799_at	FGD6	236184_at	-
203417_at	MFAP2	210432_s_at	SCN3A
204858_s_at	TYMP	201466_s_at	JUN
208091_s_at	VOPP1	228915_at	DACH1
230167_at	ADAMTS14	202350_s_at	MATN2
238617_at	-	215028_at	SEMA6A
235733_at	-	239227_at	-
223514_at	CARD11	212538_at	DOCK9
200055_at	TAF10	244347_at	-
212866_at	R3HCC1	239540_at	-
235833_at	PPAT	204396_s_at	GRK5
226437_at	YIF1B	228377_at	KLHL14
240310_at	-	206701_x_at	EDNRB
		205756_s_at	F8
		209013_x_at	TRIO
		229809_at	POU6F1
		239448_at	-
		210665_at	TFPI
		206201_s_at	MEOX2
		219757_s_at	C14orf101
		229177_at	C16orf89
		204151_x_at	AKR1C1
		239331_at	-
		212558_at	SPRY1
		209699_x_at	AKR1C2
		221768_at	SFPQ
		225188_at	RAPH1
		235489_at	RHOJ
		239725_at	PGAP1
		214920_at	THSD7A
		217617_at	-
		242197_x_at	CD36
		1563386_at	-
		1556364_at	-
		223796_at	CNTNAP3
		219371_s_at	KLF2
		222885_at	EMCN
		225474_at	MAGI1
		238905_at	RHOJ
		1559194_a_at	CLEC4GP1
		231234_at	CTSC
		244444_at	PKD1L2
		203726_s_at	LAMA3
		227874_at	EMCN
		211006_s_at	KCNB1
		208982_at	PECAM1
		201160_s_at	CSDA
		227762_at	-
		226022_at	SASH1
		204115_at	GNG11
		220940_at	ANKRD36B
		228268_at	FMO2
		205883_at	ZBTB16
		222628_s_at	REV1
		205522_at	HOXD4
		206702_at	TEK
		208891_at	DUSP6
		206167_s_at	ARHGAP6
		203065_s_at	CAV1
		227780_s_at	ECSCR
		206283_s_at	TAL1
		53991_at	DENND2A
		222938_x_at	ENPP3
		205399_at	DCLK1
		244871_s_at	USP32
		236383_at	-
		213610_s_at	KLHL23
		230670_at	IGSF10
		206453_s_at	NDRG2
		242268_at	CUGBP2
		214295_at	KIAA0485
		238484_s_at	-
		228875_at	FAM162B
		224566_at	NEAT1
		1565778_at	ABCA8
		214874_at	PKP4
		229839_at	SCARA5
		239660_at	RALGAPA2
		236024_at	GPM6A
		205923_at	RELN
		215435_at	-
		219821_s_at	GFOD1
		215513_at	HYMAI
		233868_x_at	ADAM33
		231947_at	MYCT1
		218950_at	ARAP3
		213348_at	CDKN1C
		212097_at	CAV1
		241703_at	RUNDC3B
		220512_at	DLC1
		238577_s_at	TSHZ2
		219884_at	LHX6
		1559360_at	-
		243826_at	-
		229308_at	-
		213131_at	OLFM1
		216331_at	ITGA7
		233674_at	-
		227180_at	ELOVL7
		202340_x_at	NR4A1
		232929_at	-
		233214_at	-
		225507_at	SFRS18
		232174_at	-
		219761_at	CLEC1A
		209612_s_at	ADH1B
		242960_at	EPC2
		221569_at	AHI1
		212638_s_at	WWP1
		211143_x_at	NR4A1
		201983_s_at	EGFR
		1556427_s_at	LRRN4CL
		241722_x_at	-
		214016_s_at	SFPQ
		201694_s_at	EGR1
		228813_at	HDAC4
		240758_at	-
		227192_at	PRRT2
		232313_at	TMEM132C
		231403_at	TRIO
		201464_x_at	JUN
		242865_at	-
		241786_at	-
		213058_at	TTC28
		231906_at	HOXD8
		220287_at	ADAMTS9
		229902_at	FLT4
		233449_at	-
		222303_at	-
		232716_at	-
		233788_at	-
		202379_s_at	NKTR
		205593_s_at	PDE9A
		232925_at	-
		206359_at	SOCS3
		220276_at	RERGL
		223007_s_at	C9orf5
		1557459_at	-
		241536_at	-
		213645_at	ENOSF1
		234118_at	-
		201329_s_at	ETS2
		1562235_s_at	-
		231218_at	-
		225660_at	SEMA6A
		202861_at	PER1
		215322_at	-
		229344_x_at	RIMKLB
		229092_at	NR2F2
		244065_at	CNTNAP3B
		204438_at	MRC1
		243768_at	-
		209763_at	CHRDL1
		228339_at	ECSCR
		225102_at	MGLL
		236923_x_at	-
		213032_at	NFIB
		217757_at	A2M
		204719_at	ABCA8
		218736_s_at	PALMD
		43427_at	ACACB
		227530_at	AKAP12
		202878_s_at	CD93
		207277_at	CD209
		226028_at	ROBO4
		209543_s_at	CD34
		230867_at	COL6A6
		1555411_a_at	CCNL1
		49452_at	ACACB
		1558348_at	-
		221833_at	LONP2
		224162_s_at	FBXO31
		229118_at	-
		227827_at	-
		242541_at	ABCA9
		224976_at	NFIA
		208760_at	UBE2I
		229263_at	IL17RD
		202157_s_at	CUGBP2
		241535_at	LOC100292909
		244310_at	-
		239519_at	-
		226901_at	C17orf58
		228618_at	PEAR1
		203662_s_at	TMOD1
		234044_at	-
		222217_s_at	SLC27A3
		218625_at	NRN1
		208178_x_at	TRIO
		224970_at	NFIA
		202289_s_at	TACC2
		219059_s_at	LYVE1
		206541_at	KLKB1
		32625_at	NPR1
		209047_at	AQP1
		213247_at	SVEP1
		240188_at	-
		1558695_at	-
		229858_at	-
		234151_at	-
		225465_at	MAGI1
		214850_at	LOC100170939
		205433_at	BCHE
		209859_at	TRIM9
		218876_at	TPPP3
		212629_s_at	PKN2
		242133_s_at	-
		212730_at	SYNM
		210198_s_at	PLP1
		202920_at	ANK2
		222911_s_at	CXorf36
		229315_at	-
		209481_at	SNRK
		232267_at	GPR133
		236262_at	MMRN2
		242362_at	-
		221971_x_at	AGAP4
		212225_at	EIF1
		225516_at	SLC7A2
		204642_at	S1PR1
		241897_at	-
		239849_at	-
		227955_s_at	EFNA5
		225996_at	LONRF2
		231890_at	-
		231991_at	C20orf160
		242769_at	-
		225212_at	SLC25A25
		212027_at	RBM25
		224588_at	XIST
		208498_s_at	AMY1A
		207002_s_at	PLAGL1
		210993_s_at	SMAD1
		223430_at	SIK2
		219563_at	C14orf139
		233595_at	USP34
		205528_s_at	RUNX1T1
		213939_s_at	RUFY3
		205290_s_at	BMP2
		217317_s_at	HERC2P3
		201656_at	ITGA6
		222457_s_at	LIMA1
		204755_x_at	HLF
		240165_at	-
		213415_at	CLIC2
		220945_x_at	MANSC1
		224412_s_at	TRPM6
		219957_at	RUFY2
		232284_at	PSMD6
		223075_s_at	AIF1L
		212095_s_at	MTUS1
		221885_at	DENND2A
		230644_at	LRFN5
		233004_x_at	-
		232144_at	-
		207177_at	PTGFR
		201810_s_at	SH3BP5
		244425_at	-
		225178_at	TTC14
		222161_at	NAALAD2
		203373_at	SOCS2
		219737_s_at	PCDH9
		227341_at	BEND7
		1568868_at	CYP27C1
		237239_at	-
		214107_x_at	LOC440434
		219837_s_at	CYTL1
		212747_at	ANKS1A
		214093_s_at	FUBP1
		204623_at	TFF3
		243546_at	-
		203896_s_at	PLCB4
		219213_at	JAM2
		223467_at	RASD1
		242024_at	-
		234103_at	KCNT2
		228098_s_at	MYLIP
		230791_at	-
		242494_at	-
		210026_s_at	CARD10
		223449_at	SEMA6A
		1553243_at	ITIH5
		209821_at	IL33
		36829_at	PER1
		243046_at	-
		237945_at	-
		226115_at	AHCTF1
		242320_at	-
		232570_s_at	ADAM33
		235201_at	-
		226806_s_at	NFIA
		213816_s_at	MET
		223492_s_at	LRRFIP1
		205178_s_at	RBBP6

## Sheet: Prostate_DEGA
Up-regulated		Down-regulated
Probe sets	Gene symbols	Probe sets	Gene symbols
215806_x_at	TRGC2	209470_s_at	GPM6A
243483_at	TRPM8	217897_at	FXYD6
209813_x_at	TARP	229177_at	C16orf89
228863_at	PCDH17	209469_at	GPM6A
204583_x_at	KLK3	242638_at	-
239990_at	-	236344_at	PDE1C
238021_s_at	CRNDE	206191_at	ENTPD3
230784_at	PRAC	205743_at	STAC
211144_x_at	TRGC2	219140_s_at	RBP4
230090_at	LOC100287032	232305_at	HMGCLL1
216920_s_at	TRGC2	215143_at	DPY19L2P2
219087_at	ASPN	227419_x_at	PLAC9
1566480_x_at	C17orf104	1558795_at	LOC728052
217137_x_at	LOC100291812	235737_at	TSLP
206858_s_at	HOXC6	1555412_at	FBXL21
204582_s_at	KLK3	207957_s_at	PRKCB
209114_at	TSPAN1	205430_at	BMP5
219584_at	PLA1A	229159_at	THSD7A
238103_at	-	241835_at	-
218211_s_at	MLPH	233059_at	-
209706_at	NKX3-1	212624_s_at	CHN1
218638_s_at	SPON2	206941_x_at	SEMA3E
202546_at	VAMP8	223604_at	GARNL3
230105_at	HOXB13	207397_s_at	HOXD13
209855_s_at	KLK2	208017_s_at	MCF2
228865_at	C1orf116	227838_at	UNC5C
208891_at	DUSP6	229523_at	TMEM200C
239551_at	-	228192_at	C6orf125
203083_at	THBS2	231031_at	KGFLP2
243231_at	SLC38A11	208962_s_at	FADS1
208892_s_at	DUSP6	205382_s_at	CFD
201811_x_at	SH3BP5	227839_at	MBD5
242579_at	BMPR1B	213894_at	THSD7A
207756_at	-	240236_at	STXBP5L
219392_x_at	PRR11	206498_at	OCA2
215588_x_at	RIOK3	64900_at	TMEM231
216206_x_at	MAP2K7	222784_at	SMOC1
225645_at	EHF	203407_at	PPL
209173_at	AGR2	228977_at	LOC729680
212412_at	PDLIM5	209437_s_at	SPON1
213541_s_at	ERG	1563466_at	MYLK
226552_at	IER5L	227475_at	FOXQ1
241686_x_at	-	230008_at	THSD7A
228186_s_at	RSPO3	243813_at	-
229975_at	BMPR1B	213791_at	PENK
204934_s_at	HPN	227492_at	-
231597_x_at	-	217589_at	RAB40A
202489_s_at	FXYD3	236076_at	LOC257396
220071_x_at	HAUS2	229497_at	ANKDD1A
209793_at	GRIA1	210073_at	ST8SIA1
202035_s_at	SFRP1	203245_s_at	NCRNA00094
241303_x_at	-	213308_at	SHANK2
205225_at	ESR1	205431_s_at	BMP5
228969_at	AGR2	238133_at	-
232169_x_at	NDUFS8	204810_s_at	CKM
228731_at	-	215025_at	NTRK3
226482_s_at	TSTD1	209747_at	TGFB3
220113_x_at	POLR1B	204059_s_at	ME1
218035_s_at	RBM47	220156_at	EFCAB1
219476_at	C1orf116	203423_at	RBP1
209854_s_at	KLK2	210319_x_at	MSX2
240509_s_at	GREM2	205404_at	HSD11B1
233427_x_at	-	203413_at	NELL2
226676_at	ZNF521	1555112_a_at	C1orf114
208137_x_at	ZNF611	219305_x_at	FBXO2
1561346_at	-	235209_at	C8orf84
224549_x_at	-	230204_at	HAPLN1
216804_s_at	PDLIM5	229831_at	CNTN3
242578_x_at	SLC22A3	228900_at	CYTSB
219522_at	FJX1	230730_at	SGCD
209360_s_at	RUNX1	202085_at	TJP2
224667_x_at	C10orf104	208510_s_at	PPARG
1558792_x_at	AP2A1	236681_at	HOXD13
214707_x_at	ALMS1	228807_at	-
228058_at	ZG16B	205030_at	FABP7
207717_s_at	PKP2	224997_x_at	H19
243454_at	-	226443_at	FAM122A
205862_at	GREB1	215767_at	ZNF804A
214651_s_at	HOXA9	235918_x_at	CEP97
219806_s_at	C11orf75	212056_at	KIAA0182
1570210_x_at	SAPS2	228427_at	FBXO16
221884_at	MECOM	1559654_s_at	LOC100289508
224650_at	MAL2	222686_s_at	CPPED1
225681_at	CTHRC1	1558796_a_at	LOC728052
215587_x_at	-	230695_s_at	RSPH9
215617_at	SPATS2L	230351_at	LOC283481
228904_at	HOXB3	226690_at	ADCYAP1R1
215373_x_at	-	1554806_a_at	FBXO8
210339_s_at	KLK2	204309_at	CYP11A1
206792_x_at	PDE4C	203405_at	PSMG1
216859_x_at	-	224778_s_at	-
236256_at	-	207557_s_at	RYR2
216524_x_at	-	1557132_at	WDR17
223697_x_at	C9orf64	203503_s_at	PEX14
220720_x_at	FAM128B	205952_at	KCNK3
209398_at	HIST1H1C	207177_at	PTGFR
235084_x_at	-	212328_at	LIMCH1
244197_x_at	-	240385_at	-
205833_s_at	PART1	228342_s_at	ALPK3
240205_x_at	-	232267_at	GPR133
219315_s_at	TMEM204	212814_at	AHCYL2
203387_s_at	TBC1D4	213497_at	ABTB2
228837_at	TCF4	209685_s_at	PRKCB
215604_x_at	-	224308_s_at	INTS2
236121_at	OR51E2	239218_at	-
216187_x_at	-	232449_at	BCO2
207730_x_at	-	228557_at	L3MBTL4
215553_x_at	-	204814_at	CADPS
221155_x_at	-	205830_at	CLGN
214594_x_at	ATP8B1	222801_s_at	STAG3L4
242369_x_at	-	220904_at	C6orf208
242377_x_at	THUMPD3	213447_at	IPW
206169_x_at	ZC3H7B	223691_at	RGS22
211040_x_at	GTSE1	224448_s_at	C6orf125
229092_at	NR2F2	205523_at	HAPLN1
234753_x_at	-	243958_at	-
223662_x_at	DDX59	227401_at	IL17D
217771_at	GOLM1	201235_s_at	BTG2
217446_x_at	-	213543_at	SGCD
203386_at	TBC1D4	207977_s_at	DPT
1559882_at	SAMHD1	214604_at	HOXD11
215034_s_at	TM4SF1	227911_at	ARHGAP28
230845_at	C17orf93	204048_s_at	PHACTR2
233056_x_at	DLGAP4	219747_at	C4orf31
211070_x_at	DBI	209652_s_at	PGF
1559436_x_at	-	230426_at	DLD
233319_x_at	-	203017_s_at	SSX2IP
202238_s_at	NNMT	213004_at	ANGPTL2
232182_at	LOC286272	219545_at	KCTD14
222207_x_at	LOC441258	213960_at	NTRK3
243489_at	-	202554_s_at	GSTM3
1566768_at	-	209616_s_at	CES1
217892_s_at	LIMA1	225784_s_at	ZC4H2
203954_x_at	CLDN3	223524_s_at	TMEM108
232034_at	LOC203274	213068_at	DPT
213317_at	CLIC5	241262_at	-
208893_s_at	DUSP6	238669_at	PTGS1
237475_x_at	CCDC152	204049_s_at	PHACTR2
215628_x_at	-	33760_at	PEX14
226039_at	MGAT4A	226325_at	ADSSL1
204589_at	NUAK1	219525_at	SLC47A1
1560986_a_at	-	1560826_at	-
210809_s_at	POSTN	227409_at	PPP1R3E
1562957_at	-	209227_at	TUSC3
215363_x_at	FOLH1	212409_s_at	TOR1AIP1
210679_x_at	-	239884_at	CADPS
234981_x_at	CMBL	235228_at	CCDC85A
231213_at	PDE1A	224461_s_at	AIFM2
239752_at	-	209871_s_at	APBA2
203408_s_at	SATB1	236421_at	ANKRD45
231825_x_at	ATF7IP	206403_at	ZNF536
236715_x_at	UACA	204602_at	DKK1
211713_x_at	KIAA0101	232331_at	-
242364_x_at	LOC100131096	211663_x_at	PTGDS
		207069_s_at	SMAD6
		206721_at	C1orf114
		222918_at	RAB9B
		238847_at	-
		204975_at	EMP2
		227046_at	SLC39A11
		209883_at	GLT25D2
		212325_at	LIMCH1
		235471_at	C10orf72
		229784_at	MGC16121
		235108_at	-
