# Supplementary material for: The stromal genome heterogeneity between breast and prostate tumors revealed by a comparative transcriptomic analysis
Source: Oncotarget. 2015 Mar 4;6(11):8687–97. doi: 10.18632/oncotarget.3478 (PMC4496176; doi:10.18632/oncotarget.3478)
Supplement: Supplementary file 2 [file oncotarget-06-8687-s002.xls]

## Sheet: breast up-regulated
00380:Tryptophan metabolism(42)		00562:Inositol phosphate metabolism(56)		00982:Drug metabolism − cytochrome P450(59)		02010: ABC transporters(43)		04360: Axon guidance(128)		04742: Taste transduction(45)		04920: Adipocytokine signaling pathway(67)		04976: Bile secretion(71)
ID	Gene Symbol	ID	Gene Symbol	ID	Gene Symbol	ID	Gene Symbol	ID	Gene Symbol	ID	Gene Symbol	ID	Gene Symbol	ID	Gene Symbol
207225_at	AANAT	203011_at	IMPA1	207820_at	ADH1A	1570279_at	ABCA1	202123_s_at	ABL1	206690_at	ACCN1	221928_at	ACACB	213245_at	ADCY1
203559_s_at	ABP1	203126_at	IMPA2	209612_s_at	ADH1B	210100_s_at	ABCA2	200059_s_at	RHOA	209195_s_at	ADCY6	207193_at	AGRP	217688_at
205412_at	ACAT1	202794_at	INPP1	206262_at	ADH1C	204343_at	ABCA3	208728_s_at	CDC42	206811_at	ADCY8	207163_s_at	AKT1	209320_at	ADCY3
209608_s_at	ACAT2	208363_s_at	INPP4A	223781_x_at	ADH4	209620_s_at	ABCB7	204247_s_at	CDK5	210770_s_at	CACNA1A	203808_at	AKT2	228182_at	ADCY5
201425_at	ALDH2	1554757_a_at	INPP5A	208847_s_at	ADH5	210082_at	ABCA4	1555730_a_at	CFL1	235781_at	CACNA1B	206488_s_at	CD36	209195_s_at	ADCY6
209646_x_at	ALDH1B1	213804_at	INPP5B	214261_s_at	ADH6	205142_x_at	ABCD1	233496_s_at	CFL2	228173_at		209666_s_at	CHUK	203741_s_at	ADCY7
201612_at	ALDH9A1	201598_s_at	INPPL1	210505_at	ADH7	207583_at	ABCD2	238914_at	DCC	200744_s_at	GNB1	203633_at	CPT1A	206811_at	ADCY8
210544_s_at	ALDH3A2	210740_s_at	ITPK1	205623_at	ALDH3A1	215559_at	ABCC6	200762_at	DPYSL2	206047_at	GNB3	201963_at	ACSL1	204497_at	ADCY9
205083_at	AOX1	205874_at	ITPKA	203180_at	ALDH1A3	215702_s_at	CFTR	202023_at	EFNA1	222005_s_at	GNG3	201661_s_at	ACSL3	206784_at	AQP8
210551_s_at	ASMT	203723_at	ITPKB	205640_at	ALDH3B1	206155_at	ABCC2	243267_x_at		210234_at	GRM4	1557419_a_at	ACSL4	209047_at	AQP1
208951_at	ALDH7A1	204290_s_at	ALDH6A1	204942_s_at	ALDH3B2	202805_s_at	ABCC1	210132_at	EFNA3	201188_s_at	ITPR3	202288_at	MTOR	210906_x_at	AQP4
201432_at	CAT	208316_s_at	OCRL	205083_at	AOX1	243951_at	ABCB1	205107_s_at	EFNA4	211006_s_at	KCNB1	206952_at	G6PC	205568_at	AQP9
1570650_at	CCBL1	241905_at	PIK3C2A	207608_x_at	CYP1A2	1570505_at	ABCB4	227955_s_at	EFNA5	231213_at	PDE1A	211027_s_at	IKBKB	220948_s_at	ATP1A1
205749_at	CYP1A1	204484_at	PIK3C2B	207244_x_at	CYP2A6	1554878_a_at	ABCD3	202711_at	EFNB1	204046_at	PLCB2	238933_at		203295_s_at	ATP1A2
207608_x_at	CYP1A2	215129_at	PIK3C2G	207718_x_at	CYP2A7	203981_s_at	ABCD4	202669_s_at	EFNB2	216234_s_at	PRKACA	1562031_at	JAK2	214432_at	ATP1A3
202435_s_at	CYP1B1	215394_at	PIK3C3	205939_at	CYP3A7	210245_at	ABCC8	205031_at	EFNB3	202742_s_at	PRKACB	207092_at	LEP	1558612_a_at	ATP1A4
214347_s_at	DDC	231854_at	PIK3CA	208327_at	CYP2A13	202307_s_at	TAP1	203499_at	EPHA2	207228_at	PRKACG	207255_at	LEPR	201243_s_at	ATP1B1
201135_at	ECHS1	217620_s_at	PIK3CB	206755_at	CYP2B6	204770_at	TAP2	205977_s_at	EPHA1	204061_at	PRKX	209239_at	NFKB1	204311_at	ATP1B2
205222_at	EHHADH	203879_at	PIK3CD	216058_s_at	CYP2C19	211224_s_at	ABCB11	206071_s_at	EPHA3	1553555_at	TAS2R38	201502_s_at	NFKBIA	208836_at	ATP1B3
203500_at	GCDH	206369_s_at	PIK3CG	208147_s_at	CYP2C8	209641_s_at	ABCC3	206114_at	EPHA4	203453_at	SCNN1A	214062_x_at	NFKBIB	205674_x_at	FXYD2
208630_at	HADHA	207081_s_at	PI4KA	214420_s_at	CYP2C9	209735_at	ABCG2	216837_at	EPHA5	205464_at	SCNN1B	203927_at	NFKBIE	206913_at	BAAT
211569_s_at	HADH	206138_s_at	PI4KB	215103_at	CYP2C18	211113_s_at	ABCG1	206852_at	EPHA7	207295_at	SCNN1G	206001_at	NPY	209301_at	CA2
210029_at	IDO1	212829_at	PIP4K2A	217468_at	CYP2D6	1558460_at	ABCC5	231796_at	EPHA8	223935_at	TRPM5	208383_s_at	PCK1	201819_at	SCARB1
204389_at	MAOA	204046_at	PLCB2	222100_at	CYP2E1	203192_at	ABCB6	230425_at	EPHB1	221456_at	TAS2R3	202847_at	PCK2	215702_s_at	CFTR
204041_at	MAOB	213384_x_at	PLCB3	205999_x_at	CYP3A4	1557374_at	ABCC9	209589_s_at	EPHB2	221392_at	TAS2R4	205720_at	POMC	206155_at	ABCC2
201282_at	OGDH	203896_s_at	PLCB4	205765_at	CYP3A5	243928_s_at	ABCC4	204600_at	EPHB3	221444_at	TAS2R16	1560981_a_at	PPARA	205999_x_at	CYP3A4
205943_at	TDO2	205125_at	PLCD1	205666_at	FMO1	219577_s_at	ABCA7	202894_at	EPHB4	221324_at	TAS2R1	225984_at	PRKAA1	207406_at	CYP7A1
1553859_at	TPH1	202789_at	PLCG1	228268_at	FMO2	235335_at	ABCA9	204718_at	EPHB6	221461_at	TAS2R9	227892_at	PRKAA2	202017_at	EPHX1
200628_s_at	WARS	204613_at	PLCG2	206496_at	FMO3	204719_at	ABCA8	205418_at	FES	221398_at	TAS2R8	201835_s_at	PRKAB1	228173_at
205307_s_at	KMO	233254_x_at	PTEN	206263_at	FMO4	229539_at	ABCB8	212486_s_at	FYN	221396_at	TAS2R7	214474_at	PRKAB2	202540_s_at	HMGCR
210662_at	KYNU	213011_s_at	TPI1	215300_s_at	FMO5	223320_s_at	ABCB10	209576_at	GNAI1	221395_at	TAS2R13	201805_at	PRKAG1	220116_at	KCNN2
1561297_at	WARS2	211205_x_at	PIP5K1A	215766_at	GSTA1	214209_s_at	ABCB9	201040_at	GNAI2	221397_at	TAS2R10	210038_at	PRKCQ	202068_s_at	LDLR
224061_at	INMT	217477_at	PIP5K1B	222102_at	GSTA3	217504_at	ABCA6	201181_at	GNAI3	236637_at		210671_x_at	MAPK8	243951_at	ABCB1
205657_at	HAAO	201081_s_at	PIP4K2B	235405_at	GSTA4	213353_at	ABCA5	226183_at	GSK3B	220806_x_at	GNG13	203218_at	MAPK9	1570505_at	ABCB4
223593_at	AADAT	205376_at	INPP4B	215333_x_at	GSTM1	215465_at	ABCA12	212983_at	HRAS	231757_at	TAS2R5	204813_at	MAPK10	216234_s_at	PRKACA
219277_s_at	OGDHL	207594_s_at	SYNJ1	204418_x_at	GSTM2	207593_at	ABCG4	211945_s_at	ITGB1	1553529_at	TAS1R2	209895_at	PTPN11	202742_s_at	PRKACB
209472_at	CCBL2	1555009_a_at	SYNJ2	202554_s_at	GSTM3	220383_at	ABCG5	1559204_x_at	KRAS	1555417_a_at	TAS1R1	230202_at	RELA	207228_at	PRKACG
1555332_at	TPH2	209585_s_at	MINPP1	210912_x_at	GSTM4	231751_at	ABCG8	204584_at	L1CAM	230800_at	ADCY4	202449_s_at	RXRA	204061_at	PRKX
240318_at	AFMID	201253_s_at	CDIPT	205752_s_at	GSTM5	224146_s_at	ABCC11	210461_s_at	ABLIM1	1553553_at	TAS2R39	215099_s_at	RXRB	202449_s_at	RXRA
230602_at	ACMSD	213222_at	PLCB1	200824_at	GSTP1	215873_x_at	ABCC10	204357_s_at	LIMK1	1553556_at	TAS2R40	205954_at	RXRG	1565737_at	SCTR
1568638_a_at	IDO2	212518_at	PIP5K1C	203815_at	GSTT1	1553410_a_at	ABCC12	210582_s_at	LIMK2	1553558_at	TAS2R41	201250_s_at	SLC2A1	201250_s_at	SLC2A1
230966_at	IL4I1	213651_at	INPP5J	205439_at	GSTT2	1553604_at	ABCA13	203510_at	MET	234108_at	TAS2R45	206603_at	SLC2A4	202111_at	SLC4A2
		205111_s_at	PLCE1	209531_at	GSTZ1	240717_at	ABCB5	211063_s_at	NCK1	1570384_at	TAS2R19	208992_s_at	STAT3	206628_at	SLC5A1
		222240_s_at	ISYNA1	204389_at	MAOA			211105_s_at	NFATC1	1553561_at	TAS2R50	231019_x_at	LOC100287331	244561_at
		202781_s_at	INPP5K	204041_at	MAOB			226991_at	NFATC2	216590_at	GNAT3	207113_s_at	TNF	207212_at	SLC9A3
		209345_s_at	PI4K2A	224918_x_at	MGST1			210556_at	NFATC3			207643_s_at	TNFRSF1A	207185_at	SLC10A1
		224179_s_at	MIOX	204168_at	MGST2			236270_at	NFATC4			203508_at	TNFRSF1B	207095_at	SLC10A2
		204706_at	INPP5E	201403_s_at	MGST3			202647_s_at	NRAS			204413_at	TRAF2	211480_s_at	SLCO1A2
		219092_s_at	IPPK	206505_at	UGT2B4			207640_x_at	NTN3			207403_at	IRS4	207201_s_at	SLC22A1
		218942_at	PIP4K2C	216687_x_at	UGT2B15			230100_x_at	PAK1			36004_at	IKBKG	206293_at	SULT2A1
		224505_s_at	PLCD4	207245_at	UGT2B17			208878_s_at	PAK2			209184_s_at	IRS2	206505_at	UGT2B4
		231425_at	PLCZ1	201470_at	GSTO1			214607_at	PAK3			205641_s_at	TRADD	206410_at	NR0B2
		1552476_s_at	PLCD3	211682_x_at	UGT2B28			1558140_at	PLXNA1			206359_at	SOCS3	211224_s_at	ABCB11
		243116_at	PIP5KL1	221304_at	UGT1A10 /// UGT1A7 /// UGT1A8			207290_at	PLXNA2			207175_at	ADIPOQ	1554027_a_at	SLC4A4
		1557719_at	PIKFYVE	232655_at	UGT1A			215668_s_at	PLXNB1			242876_at	AKT3	209641_s_at	ABCC3
		238739_at	IPMK	207773_x_at	CYP3A43			205957_at	PLXNB3			213812_s_at	CAMKK2	231352_at	SLC22A8
				219948_x_at	UGT2A3			202457_s_at	PPP3CA			1569141_a_at	PPARGC1A	209735_at	ABCG2
				227163_at	GSTO2			209817_at	PPP3CB			223918_at	ACSL6	1554375_a_at	NR1H4
				217751_at	GSTK1			32540_at				217748_at	ADIPOR1	243928_s_at	ABCC4
								204507_s_at	PPP3R1			233748_x_at	PRKAG2	210366_at	SLCO1B1
								231304_at	PPP3R2			218322_s_at	ACSL5	231398_at	SLC22A7
								1552264_a_at	MAPK1			223904_at	PRKAG3	219733_s_at	SLC27A5
								212046_x_at	MAPK3			221453_at	G6PC2	220556_at	ATP1B4
								208820_at	PTK2			201346_at	ADIPOR2	206354_at	SLCO1B3
								1567457_at	RAC1			221716_s_at	ACSBG2	225847_at	NCEH1
								213603_s_at	RAC2			223460_at	CAMKK1	1555277_a_at	SLC4A5
								206103_at	RAC3			227468_at	CPT1C	220383_at	ABCG5
								210621_s_at	RASA1					231751_at	ABCG8
								220300_at	RGS3					230830_at	OSTBETA
								213194_at	ROBO1					230800_at	ADCY4
								226766_at	ROBO2					229230_at	OSTalpha
								214578_s_at	ROCK1
								209687_at	CXCL12
								35666_at	SEMA3F
								203812_at
								217028_at	CXCR4
								203071_at	SEMA3B
								203315_at	NCK2
								230345_at	SEMA7A
								227838_at	UNC5C
								210615_at	NRP1
								229427_at	SEMA5A
								230130_at
								227816_at	NTN1
								202762_at	ROCK2
								206941_x_at	SEMA3E
								215550_at	SRGAP3
								213241_at	PLXNC1
								215326_at	PAK4
								206805_at	SEMA3A
								208100_x_at	SEMA6C
								220778_x_at	SEMA6B
								210124_x_at	SEMA4F
								203528_at	SEMA4D
								234725_s_at	SEMA4B
								203789_s_at	SEMA3C
								215092_s_at	NFAT5
								214665_s_at	CHP
								206713_at	NTNG1
								205730_s_at	ABLIM3
								234542_at	ARHGEF12
								213329_at	SRGAP2
								208890_s_at	PLXNB2
								227240_at	NGEF
								210056_at	RND1
								209885_at	RHOD
								223610_at	SEMA5B
								46665_at	SEMA4C
								203623_at	PLXNA3
								224100_s_at	DPYSL5
								219689_at	SEMA3G
								1555310_a_at	PAK6
								213990_s_at	PAK7
								1569269_s_at	SRGAP1
								215028_at	SEMA6A
								241585_at	LOC100507187
								219194_at	SEMA4G
								223315_at	NTN4
								206149_at	CHP2
								234072_at	SEMA4A
								219550_at	ROBO3
								220574_at	SEMA6D
								228132_at	ABLIM2
								236448_at	UNC5A
								231325_at	UNC5D
								226899_at	UNC5B
								215643_at
								1561396_at	EPHA6

## Sheet: breast down-regulated
00010: Glycolysis / Gluconeogenesis (63)		00030: Pentose phosphate pathway (25)		00051: Fructose and mannose metabolism (35)		00052: Galactose metabolism(27)		00100: Steroid biosynthesis(18)		00190: Oxidative phosphorylation(121)		00230: Purine metabolism (155)		00240: Pyrimidine metabolism(92)		00250: Alanine, aspartate and glutamate metabolism(32)		00260: Glycine, serine and threonine metabolism (32)		00270: Cysteine and methionine metabolism(36)		00330: Arginine and proline metabolism (52)		00450: Selenocompound metabolism(16)		00480: Glutathione metabolism (47)		00510: N-Glycan biosynthesis(48)		00511: Other glycan degradation (16)		00512: Mucin type O-Glycan biosynthesis(29)		00520: Amino sugar and nucleotide sugar metabolism(46)		00531: Glycosaminoglycan degradation (19)		00532: Glycosaminoglycan biosynthesis - chondroitin sulfate(22)		00533: Glycosaminoglycan biosynthesis - keratan sulfate(15)		00534: Glycosaminoglycan biosynthesis - heparan sulfate(26)		00600: Sphingolipid metabolism(36)		00601: Glycosphingolipid biosynthesis - lacto and neolacto series(26)		00630: Glyoxylate and dicarboxylate metabolism(18)
ID	Gene Symbol	ID	Gene Symbol	ID	Gene Symbol	ID	Gene Symbol	ID	Gene Symbol	ID	Gene Symbol	ID	Gene Symbol	ID	Gene Symbol	ID	Gene Symbol	ID	Gene Symbol	ID	Gene Symbol	ID	Gene Symbol	ID	Gene Symbol	ID	Gene Symbol	ID	Gene Symbol	ID	Gene Symbol	ID	Gene Symbol	ID	Gene Symbol	ID	Gene Symbol	ID	Gene Symbol	ID	Gene Symbol	ID	Gene Symbol	ID	Gene Symbol	ID	Gene Symbol	ID	Gene Symbol
207820_at	ADH1A	200966_x_at	ALDOA	200966_x_at	ALDOA	201272_at	AKR1B1	205910_s_at	CEL /// LOC100508206	207367_at	ATP12A	204639_at	ADA	218609_s_at	NUDT2	206527_at	ABAT	206957_at	AGXT	200903_s_at	AHCY	203559_s_at	ABP1	1570650_at	CCBL1	202888_s_at	ANPEP	200046_at	DAD1	216064_s_at	AGA	201724_s_at	GALNT1	209395_at	CHI3L1	232197_x_at	ARSB	32094_at	CHST3	1554930_a_at	FUT8	214985_at	EXT1	204443_at	ARSA	216716_at	ABO	205412_at	ACAT1
209612_s_at	ADH1B	211357_s_at	ALDOB	211357_s_at	ALDOB	206952_at	G6PC	205676_at	CYP27B1	207139_at	ATP4A	213245_at	ADCY1	208361_s_at	POLR3D	202144_s_at	ADSL	205633_s_at	ALAS1	201197_at	AMD1	238849_at	ACY1	217127_at	CTH	202275_at	G6PD	208675_s_at	DDOST	229137_at	FUCA1	223991_s_at	GALNT2	208168_s_at	CHIT1	206335_at	GALNS	205138_s_at	UST	201883_s_at	B4GALT1	202013_s_at	EXT2	213902_at	ASAH1	206109_at	FUT1	209608_s_at	ACAT2
206262_at	ADH1C	202022_at	ALDOC	202022_at	ALDOC	202812_at	GAA	201791_s_at	DHCR7	1563405_at	ATP4B	217688_at		202715_at	CAD	227310_at	ADSS	211560_s_at	ALAS2	206119_at	BHMT	201425_at	ALDH2	213671_s_at	MARS	233837_at	GGT1	209509_s_at	DPAGT1	223120_at	FUCA2	203397_s_at	GALNT3	1554574_a_at	CYB5R3	201576_s_at	GLB1	53076_at	B4GALT7	223786_at	CHST6	206329_at	EXTL1	1558279_a_at	KDSR	210608_s_at	FUT2	207071_s_at	ACO1
223781_x_at	ADH4	209696_at	FBP1	201272_at	AKR1B1	202528_at	GALE	200862_at	DHCR24	1569891_at	ATP5A1	209320_at	ADCY3	209474_s_at	ENTPD1	206957_at	AGXT	204294_at	AMT	212816_s_at	CBS	209646_x_at	ALDH1B1	226969_at	MTR	226469_s_at	GGT7	1554930_a_at	FUT8	201576_s_at	GLB1	205505_at	GCNT1	202528_at	GALE	203676_at	GNS	203044_at	CHSY1	225034_at	ST3GAL1	209537_at	EXTL2	211810_s_at	GALC	214088_s_at	FUT3	200793_s_at	ACO2
208847_s_at	ADH5	202275_at	G6PD	209696_at	FBP1	229458_s_at	GALK1	210950_s_at	FDFT1	201322_at	ATP5B	228182_at	ADCY5	234946_at	ENTPD6	204608_at	ASL	207064_s_at	AOC2	243706_at		201612_at	ALDH9A1	201266_at	TXNRD1	205582_s_at	GGT5	201883_s_at	B4GALT1	201765_s_at	HEXA	225034_at	ST3GAL1	229458_s_at	GALK1	202605_at	GUSB	35179_at	B3GAT3	205346_at	ST3GAL2	211051_s_at	EXTL3	214430_at	GLA	209893_s_at	FUT4	208660_at	CS
214261_s_at	ADH6	208308_s_at	GPI	214106_s_at	GMDS	205219_s_at	GALK2	201847_at	LIPA	213366_x_at	ATP5C1	209195_s_at	ADCY6	206191_at	ENTPD3	205047_s_at	ASNS	208951_at	ALDH7A1	217127_at	CTH	210544_s_at	ALDH3A2	203060_s_at	PAPSS2	202923_s_at	GCLC	202223_at	STT3A	201944_at	HEXB	205346_at	ST3GAL2	205219_s_at	GALK2	201765_s_at	HEXA	219521_at	B3GAT1	1555171_at	ST3GAL3	202608_s_at	NDST1	201576_s_at	GLB1	211225_at	FUT5	200978_at	MDH1
210505_at	ADH7	201102_s_at	PFKL	200697_at	HK1	203179_at	GALT	202245_at	LSS	203926_x_at	ATP5D	203741_s_at	ADCY7	226594_at		206030_at	ASPA	206119_at	BHMT	201697_s_at	DNMT1	201197_at	AMD1	209043_at	PAPSS1	203925_at	GCLM	208116_s_at	MAN1A1	238089_at	MAN2C1	219508_at	GCNT3	203179_at	GALT	201944_at	HEXB	218854_at	DSE	205567_at	CHST1	1559701_s_at	NDST2	208926_at	NEU1	211882_x_at	FUT6	209036_s_at	MDH2
201425_at	ALDH2	210976_s_at	PFKM	202934_at	HK2	235340_at	GANC	209146_at	SC4MOL	217801_at	ATP5E	206811_at	ADCY8	205627_at	CDA	207076_s_at	ASS1	212816_s_at	CBS	232121_at	TRDMT1	231662_at	ARG1	211177_s_at	TXNRD2	200736_s_at	GPX1	219999_at	MAN2A2	209166_s_at	MAN2B1	221485_at	B4GALT5	211167_s_at	GCK	210619_s_at	HYAL1	226372_at	CHST11	210540_s_at	B4GALT4	220429_at	NDST3	221368_at	NEU2	210506_at	FUT7	202959_at	MUT
205623_at	ALDH3A1	201037_at	PFKP	205936_s_at	HK3	211167_s_at	GCK	215064_at	SC5DL	211755_s_at	ATP5F1	204497_at	ADCY9	202613_at	CTPS	202715_at	CAD	217127_at	CTH	222640_at	DNMT3A	203946_s_at	ARG2	224061_at	INMT	202831_at	GPX2	235103_at	MAN2A1	203778_at	MANBA	228303_at	GALNT6	227027_at	GFPT1	213821_s_at	IDS	203066_at	CHST15	238312_s_at	B4GALT3	214165_s_at	HS6ST1	209420_s_at	SMPD1	211020_at	GCNT2	203860_at	PCCA
209646_x_at	ALDH1B1	201118_at	PGD	205175_s_at	KHK	201883_s_at	B4GALT1	221561_at	SOAT1	208972_s_at	ATP5G1	204119_s_at	ADK	203302_at	DCK	204920_at	CPS1	206878_at	DAO	220668_s_at	DNMT3B	204608_at	ASL	200961_at	SEPHS2	201348_at	GPX3	201126_s_at	MGAT1	208926_at	NEU1	229555_at	GALNT5	214106_s_at	GMDS	213723_s_at	IDUA	55093_at	CHPF2	209413_at	B4GALT2	230465_at	HS2ST1	205622_at	SMPD2	201883_s_at	B4GALT1	212694_s_at	PCCB
203180_at	ALDH1A3	201968_s_at	PGM1	230524_at	MPI	214430_at	GLA	213577_at	SQLE	208764_s_at	ATP5G2	202144_s_at	ADSL	201571_s_at	DCTD	206669_at	GAD1	230426_at	DLD	208813_at	GOT1	207076_s_at	ASS1	208941_s_at	SEPHS1	201106_at	GPX4	203102_s_at	MGAT2	221368_at	NEU2	220929_at	GALNT8	208308_s_at	GPI	204360_s_at	NAGLU	218871_x_at	CSGALNACT2	243478_at		227361_at	HS3ST3B1	221765_at	UGCG	203759_at	ST3GAL4	216308_x_at	GRHPR
205640_at	ALDH3B1	208447_s_at	PRPS1	237777_at	PFKFB1	201576_s_at	GLB1	210130_s_at	TM7SF2	207507_s_at	ATP5G3	227310_at	ADSS	213631_x_at	DHODH	216651_s_at	GAD2	207889_at	SARDH	200708_at	GOT2	208951_at	ALDH7A1	1553167_a_at	SEPSECS	208028_s_at	GPX5	209764_at	MGAT3	206948_at	NEU3	219283_at	C1GALT1C1	201765_s_at	HEXA	35626_at	SGSH	218927_s_at	CHST12	220446_s_at	CHST4	219985_at	HS3ST3A1	228956_at	UGT8	1555171_at	ST3GAL3	220801_s_at	HAO2
204942_s_at	ALDH3B2	203401_at	PRPS2	226733_at	PFKFB2	200697_at	HK1	210677_at	SOAT2	209492_x_at	ATP5I	202588_at	AK1	204646_at	DPYD	227027_at	GFPT1	205354_at	GAMT	200650_s_at	LDHA	200884_at	CKB	59705_at	SCLY	213170_at	GPX7	206720_at	MGAT5	214703_s_at	MAN2B2	229451_at	GALNT9	201944_at	HEXB	216989_at	SPAM1	219049_at	CSGALNACT1	224154_at	B3GNT2	219697_at	HS3ST2	209250_at	DEGS1	210073_at	ST8SIA1	220224_at	HAO1
201612_at	ALDH9A1	201463_s_at	TALDO1	202464_s_at	PFKFB3	202934_at	HK2	202735_at	EBP	202325_s_at	ATP5J	212175_s_at	AK2	206065_s_at	DPYS	203158_s_at	GLS	203178_at	GATM	201030_x_at	LDHB	204810_s_at	CKM	209472_at	CCBL2	225609_at	GSR	201011_at	RPN1	65635_at	ENGASE	220831_at	GCNT4	200697_at	HK1	211728_s_at	HYAL3	206756_at	CHST7	203188_at	B3GNT1	213991_s_at	HS3ST1	210946_at	PPAP2A	210540_s_at	B4GALT4	223769_x_at	HYI
210544_s_at	ALDH3A2	228205_at	TKT	228499_at	PFKFB4	205936_s_at	HK3	220751_s_at	C5orf4	201972_at	ATP6V1A	206121_at	AMPD1	1553984_s_at	DTYMK	200947_s_at	GLUD1	204836_at	GLDC	207022_s_at	LDHC	205295_at	CKMT2	243529_at	MARS2	211630_s_at	GSS	208689_s_at	RPN2	222957_at	NEU4	222587_s_at	GALNT7	202934_at	HK2	206855_s_at	HYAL2	213725_x_at	XYLT1	1552965_a_at	B3GNT7	53076_at	B4GALT7	209529_at	PPAP2C	238312_s_at	B4GALT3	226238_at	MCEE
200966_x_at	ALDOA	216370_s_at	TKTL1	201102_s_at	PFKL	207816_at	LALBA	209279_s_at	NSDHL	205473_at	ATP6V1B1	212360_at	AMPD2	209932_s_at	DUT	210447_at	GLUD2	204389_at	MAOA	205813_s_at	MAT1A	204920_at	CPS1	230129_at	PSTK	215766_at	GSTA1	214971_s_at	ST6GAL1	1555866_a_at	HEXDC	207357_s_at	GALNT10	205936_s_at	HK3	219403_s_at	HPSE	219401_at	XYLT2			213552_at	GLCE	209355_s_at	PPAP2B	209413_at	B4GALT2	240318_at	AFMID
211357_s_at	ALDOB	206844_at	FBP2	210976_s_at	PFKM	206945_at	LCT	220081_x_at	HSD17B7	201089_at	ATP6V1B2	207992_s_at	AMPD3	217497_at	TYMP	200648_s_at	GLUL	204041_at	MAOB	200768_s_at	MAT2A	206878_at	DAO			222102_at	GSTA3	210627_s_at	MOGS			227725_at	ST6GALNAC1	230524_at	MPI	220249_at	HYAL4	202175_at	CHPF			35179_at	B3GAT3	219257_s_at	SPHK1	210121_at	B3GALT2	238518_x_at	GLYCTK
202022_at	ALDOC	206933_s_at	H6PD	201037_at	PFKP	201102_s_at	PFKL	227109_at	CYP2R1	36994_at	ATP6V0C	218609_s_at	NUDT2	209171_at	ITPA	208813_at	GOT1	244819_x_at	PSPH	203524_s_at	MPST	205354_at	GAMT			235405_at	GSTA4	213423_x_at	TUSC3			226107_at	C1GALT1	201968_s_at	PGM1	220927_s_at	HPSE2	226314_at	CHST14			219521_at	B3GAT1	212322_at	SGPL1	220829_s_at	B3GALT1	222622_at	PGP
208951_at	ALDH7A1	212973_at	RPIA	203467_at	PMM1	210976_s_at	PFKM			202874_s_at	ATP6V1C1	203219_s_at	APRT	201577_at	NME1	200708_at	GOT2	224954_at	SHMT1	216685_s_at	MTAP	203178_at	GATM			215333_x_at	GSTM1	238312_s_at	B4GALT3			230418_s_at	GALNTL1	221788_at	PGM3	1557064_s_at	HGSNAT	1553959_a_at	B3GALT6			213725_x_at	XYLT1	206233_at	B4GALT6	206947_at	B3GALT5
203502_at	BPGM	230699_at	PGLS	203201_at	PMM2	201037_at	PFKP			208678_at	ATP6V1E1	208758_at	ATIC	204862_s_at	NME3	206709_x_at	GPT	214437_s_at	SHMT2	226969_at	MTR	203158_s_at	GLS			204418_x_at	GSTM2	209413_at	B4GALT2			219013_at	GALNT11	203467_at	PMM1			239144_at	B3GAT2			219401_at	XYLT2	205670_at	GAL3ST1	204856_at	B3GNT3
212568_s_at	DLAT	218102_at	DERA	201562_s_at	SORD	201968_s_at	PGM1			200078_s_at	ATP6V0B	208361_s_at	POLR3D	212739_s_at	NME4	235833_at	PPAT	204894_s_at	AOC3	202043_s_at	SMS	200947_s_at	GLUD1			202554_s_at	GSTM3	202673_at	DPM1			227434_at	WBSCR17	203201_at	PMM2			242503_at	CHST13			1570222_at	NDST4	216203_at	SPTLC2	213355_at	ST3GAL6
230426_at	DLD	225366_at	PGM2	213011_s_at	TPI1	232180_at	UGP2			214762_at	ATP6V1G2	209474_s_at	ENTPD1	201695_s_at	PNP	203608_at	ALDH5A1	205695_at	SDS	201516_at	SRM	210447_at	GLUD2			210912_x_at	GSTM4	209391_at	DPM2			219271_at	GALNT14	206617_s_at	RENBP			242100_at	CHSY3			1552766_at	HS6ST2	202277_at	SPTLC1	224154_at	B3GNT2
240258_at	ENO1	219222_at	RBKS	36936_at	TSTA3	209413_at	B4GALT2			205095_s_at	ATP6V0A1	230430_at	ENTPD2	227486_at	NT5E	222134_at	DDO	36475_at	GCAT	206916_x_at	TAT	200648_s_at	GLUL			205752_s_at	GSTM5	207396_s_at	ALG3			222773_s_at	GALNT12	209340_at	UAP1							1553959_a_at	B3GALT6	206948_at	NEU3	214046_at	FUT9
201313_at	ENO2	223829_at	TKTL2	214975_s_at	MTMR1	206522_at	MGAM			207809_s_at	ATP6AP1	234946_at	ENTPD6	204835_at	POLA1	203722_at	ALDH4A1	201397_at	PHGDH	209605_at	TST	208813_at	GOT1			200824_at	GSTP1	217921_at	MAN1A2			234472_at	GALNT13	36936_at	TSTA3							239144_at	B3GAT2	220456_at	SPTLC3	203188_at	B3GNT1
237691_x_at	ENO3	215486_at	PRPS1L1	206844_at	FBP2	225366_at	PGM2			200818_at	ATP5O	206191_at	ENTPD3	203422_at	POLD1	205100_at	GFPT2	210328_at	GNMT	200848_at	AHCYL1	200708_at	GOT2			203815_at	GSTT1	65884_at	MAN1B1			236361_at	GALNTL2	203343_at	UGDH							240479_at	HS3ST5	231321_s_at	ACER3	221240_s_at	B3GNT4
209696_at	FBP1			205140_at	FPGT	221453_at	G6PC2			213758_at	COX4I1	226594_at		201115_at	POLD2	205531_s_at	GLS2	231790_at	DMGDH	205695_at	SDS	204389_at	MAOA			205439_at	GSTT2	224598_at	MGAT4B			233150_at	GALNTL5	232180_at	UGP2							1552842_at	HS6ST3	231732_at	SMPD3	1554835_a_at	B3GNT5
206952_at	G6PC			214649_s_at	MTMR2	237323_at	HKDC1			213735_s_at	COX5B	203302_at	DCK	216026_s_at	POLE	218557_at	NIT2	223062_s_at	PSAT1	212814_at	AHCYL2	204041_at	MAOB			209531_at	GSTZ1	219797_at	MGAT4A			1552833_at	B3GNT6	205140_at	FPGT									40273_at	SPHK2
211167_s_at	GCK			214429_at	MTMR6					200925_at	COX6A1	209549_s_at	DGUOK	205909_at	POLE2	229229_at	AGXT2	221605_s_at	PIPOX	229284_at	MAT2B	1560974_s_at	NOS1			201193_at	IDH1	204488_at	DOLK			1554079_at	GALNTL4	205100_at	GFPT2									218421_at	CERK
208308_s_at	GPI			215793_at	MTMR7					206353_at	COX6A2	206492_at	FHIT	217415_at	POLR2A	224839_s_at	GPT2	229954_at	CHDH	220139_at	DNMT3L	210037_s_at	NOS2			210045_at	IDH2	211934_x_at	GANAB			1555273_at	GALNTL6	202382_s_at	GNPDA1									223391_at	SGPP1
200697_at	HK1			223207_x_at	PHPT1					201441_at	COX6B1	210005_at	GART	1555837_s_at	POLR2B	1554974_at	ACY3	219205_at	SRR	232630_at	APIP	205581_s_at	NOS3			224918_x_at	MGST1	207447_s_at	MGAT4C					205042_at	GNE									236496_at	DEGS2
202934_at	HK2			218070_s_at	GMPPA					201754_at	COX6C	204187_at	GMPR	216282_x_at	POLR2C	226325_at	ADSSL1	229229_at	AGXT2	217761_at	ADI1	201599_at	OAT			204168_at	MGST2	1560733_at	ALG5					220630_s_at	CHIA									1553929_at	ACER1
205936_s_at	HK3			206561_s_at	AKR1B10					204570_at	COX7A1	228731_at		203664_s_at	POLR2D	230966_at	IL4I1	238518_x_at	GLYCTK	217956_s_at	ENOPH1	200790_at	ODC1			201403_s_at	MGST3	219649_at	ALG6					218070_s_at	GMPPA									222957_at	NEU4
200650_s_at	LDHA			219099_at	C12orf5					201597_at	COX7A2	239580_at	GUCY1A3	217854_s_at	POLR2E					223770_x_at	MRI1	207200_at	OTC			200790_at	ODC1	219373_at	DPM3					220230_s_at	CYB5R2									244780_at	SGPP2
201030_x_at	LDHB			237323_at	HKDC1					202110_at	COX7B	211555_s_at	GUCY1B3	209511_at	POLR2F					210712_at	LDHAL6B	207543_s_at	P4HA1			201118_at	PGD	236626_at	ALG1					1560043_at	CYB5R1									227038_at	SGMS2
207022_s_at	LDHC			226072_at	FUK					201134_x_at	COX7C	206312_at	GUCY2C	202306_at	POLR2G					1553888_at	LDHAL6A	214203_s_at	PRODH			201477_s_at	RRM1	218918_at	MAN1C1					218189_s_at	NANS									212989_at	SGMS1
208383_s_at	PCK1									201119_s_at	COX8A	208053_at	GUCY2F	209302_at	POLR2H					230966_at	IL4I1	202148_s_at	PYCR1			201890_at	RRM2	221817_at	DOLPP1					225366_at	PGM2									238245_at	ENPP7
202847_at	PCK2									203858_s_at	COX10	213621_s_at	GUK1	212955_s_at	POLR2I							222416_at	ALDH18A1			202043_s_at	SMS	203545_at	ALG8					218231_at	NAGK
1555864_s_at	PDHA1									214277_at	COX11	207884_at	GUCY2D	212782_x_at	POLR2J							203455_s_at	SAT1			201516_at	SRM	218444_at	ALG12					241065_x_at	CMAS
214518_at	PDHA2									223281_s_at	COX15	202854_at	HPRT1	202634_at	POLR2K							202043_s_at	SMS			201470_at	GSTO1	219374_s_at	ALG9 /// FDXACB1					225853_at	GNPNAT1
208911_s_at	PDHB									201066_at	CYC1	204169_at	IMPDH1	211730_s_at	POLR2L							201516_at	SRM			222025_s_at	OPLAH	205583_s_at	ALG13					219675_s_at	UXS1
201102_s_at	PFKL									242131_at	ATP6	201892_s_at	IMPDH2	205053_at	PRIM1							203722_at	ALDH4A1			223342_at	RRM2B	1555123_at	ST6GAL2					237323_at	HKDC1
210976_s_at	PFKM									1553538_s_at	COX1	209171_at	ITPA	215709_at	PRIM2							202733_at	P4HA2			217933_s_at	LAP3	1552304_at	ALG10					223405_at	NPL
201037_at	PFKP									1553570_x_at	COX2	201577_at	NME1	201477_s_at	RRM1							205531_s_at	GLS2			223017_at	TXNDC12	225621_at	ALG2					214755_at	UAP1L1
200886_s_at	PGAM1									238199_x_at	COX3	204862_s_at	NME3	201890_at	RRM2							224855_at	PYCR2			215380_s_at	GGCT	1558289_at	RFT1					227022_at	GNPDA2
205736_at	PGAM2									1553551_s_at	ND2	212739_s_at	NME4	202338_at	TK1							217933_s_at	LAP3			227163_at	GSTO2	228941_at	ALG10B					228073_at	NANP
200738_s_at	PGK1									224373_s_at	DCAF6 /// HNRNPM /// ND4	201695_s_at	PNP	204277_s_at	TK2							216696_s_at	PRODH2			236225_at	GGT6	1563137_at	MGAT5B					226072_at	FUK
217009_at	PGK2									1553575_at	ND6	32625_at	NPR1	201266_at	TXNRD1							218944_at	PYCRL			217751_at	GSTK1	228871_at	ALG14
201968_s_at	PGM1									202298_at	NDUFA1	204310_s_at	NPR2	1554696_s_at	TYMS							222930_s_at	AGMAT					224700_at	STT3B
210451_at	PKLR									209224_s_at	NDUFA2	227486_at	NT5E	239800_at	UMPS							225272_at	SAT2
201251_at	PKM2									218563_at	NDUFA3	231213_at	PDE1A	203234_at	UPP1							228000_at	ADC
213011_s_at	TPI1									217773_s_at	NDUFA4	207303_at	PDE1C	206197_at	NME5							229432_at	NAGS
206844_at	FBP2									215850_s_at	NDUFA5	204134_at	PDE2A	209317_at	POLR1C							228703_at	P4HA3
201900_s_at	AKR1A1									202001_s_at	NDUFA6	206389_s_at	PDE3A	204076_at	ENTPD4
207116_s_at	GAPDHS									202785_at	NDUFA7	214582_at	PDE3B	205851_at	NME6
225366_at	PGM2									218160_at	NDUFA8	204735_at	PDE4A	211177_s_at	TXNRD2
234312_s_at	ACSS2									208969_at	NDUFA9	203708_at	PDE4B	205218_at	POLR3F
221453_at	G6PC2									230501_at	NDUFA10	206792_x_at	PDE4C	206653_at	POLR3G
237323_at	HKDC1									202077_at	NDUFAB1	210836_x_at	PDE4D	210573_s_at	POLR3C
220980_s_at	ADPGK									206790_s_at	NDUFB1	206623_at	PDE6A	212836_at	POLD3
234801_s_at	ACSS1									218201_at	NDUFB2	211093_at	PDE6C	231763_at	POLR3A
210712_at	LDHAL6B									203371_s_at	NDUFB3	216883_x_at	PDE6D	236703_at	NT5C2
234974_at	GALM									218226_s_at	NDUFB4	210060_at	PDE6G	204441_s_at	POLA2
1553888_at	LDHAL6A									203621_at	NDUFB5	206841_at	PDE6H	235280_at
										203613_s_at	NDUFB6	230444_at		219553_at	NME7
										202839_s_at	NDUFB7	212521_s_at	PDE8A	1557303_at	NT5C
										214241_at	NDUFB8	205593_s_at	PDE9A	227673_at	ZNRD1
										222992_s_at	NDUFB9	206444_at	PDE1B	223342_at	RRM2B
										228301_x_at	NDUFB10	238153_at	PDE6B	224151_s_at	AK3
										203478_at	NDUFC1	228952_at	ENPP1	224874_at	POLR1D
										229647_at	NDUFS1	222938_x_at	ENPP3	223298_s_at	NT5C3
										201966_at	NDUFS2	213302_at	PFAS	217870_s_at	CMPK1
										201740_at	NDUFS3	201968_s_at	PGM1	218866_s_at	POLR3K
										227795_at	NDUFV1	210451_at	PKLR	228219_s_at	UPB1
										209303_at	NDUFS4	201251_at	PKM2	208828_at	POLE3
										201757_at	NDUFS5 /// RPL10	204835_at	POLA1	218533_s_at	UCKL1
										203606_at	NDUFS6	203422_at	POLD1	219459_at	POLR3B
										202941_at	NDUFV2	201115_at	POLD2	219080_s_at	CTPS2
										226616_s_at	NDUFV3	216026_s_at	POLE	1565329_at	POLE4
										217848_s_at	PPA1	205909_at	POLE2	219708_at	NT5M
										201093_x_at	SDHA	217415_at	POLR2A	202996_at	POLD4
										202675_at	SDHB	1555837_s_at	POLR2B	1568997_at
										202004_x_at	SDHC	216282_x_at	POLR2C	223141_at	UCK1
										215652_at	SDHD	203664_s_at	POLR2D	220113_x_at	POLR1B
										209066_x_at	UQCRB	217854_s_at	POLR2E	223269_at	POLR3GL
										201903_at	UQCRC1	209511_at	POLR2F	224529_s_at	NT5C1A
										241755_at	UQCRC2	202306_at	POLR2G	225291_at	PNPT1
										208909_at	UQCRFS1	209302_at	POLR2H	243100_at	NT5C1B
										214150_x_at	ATP6V0E1	212955_s_at	POLR2I	221732_at	CANT1
										212041_at	ATP6V0D1	212782_x_at	POLR2J	226702_at	CMPK2
										201256_at	COX7A2L	202634_at	POLR2K	226199_at	UPRT
										201527_at	ATP6V1F	211730_s_at	POLR2L	233155_at	UPP2
										203663_s_at	COX5A	235833_at	PPAT	225682_s_at	POLR3H
										208737_at	ATP6V1G1	205053_at	PRIM1
										202961_s_at	ATP5J2	215709_at	PRIM2
										203880_at	COX17	208447_s_at	PRPS1
										204158_s_at	TCIRG1	203401_at	PRPS2
										210149_s_at	ATP5H	201477_s_at	RRM1
										207573_x_at	ATP5L	201890_at	RRM2
										202090_s_at	UQCR11	210301_at	XDH
										205703_at	ATP6V0A2	206197_at	NME5
										1556284_at	PPA2	1554789_a_at	PDE8B
										201568_at	UQCRQ	206757_at	PDE5A
										218190_s_at	UQCR10	214431_at	GMPS
										220197_at	ATP6V0A4	203060_s_at	PAPSS2
										220864_s_at	NDUFA13	209043_at	PAPSS1
										208899_x_at	ATP6V1D	209317_at	POLR1C
										1557585_at	ATP6V1H	204076_at	ENTPD4
										218320_s_at	NDUFB11	224209_s_at	GDA
										223244_s_at	NDUFA12	205851_at	NME6
										218484_at	NDUFA4L2	214664_at	PAICS
										218523_at	LHPP	205218_at	POLR3F
										232761_at	COX4I2	206653_at	POLR3G
										1553367_a_at	COX6B2	210573_s_at	POLR3C
										228690_s_at	NDUFA11	212836_at	POLD3
										230565_at	ATP6V1G3	211170_s_at	PDE10A
										213587_s_at	ATP6V0E2	231763_at	POLR3A
										231265_at	COX7B2	223100_s_at	NUDT5
										1553151_at	ATP6V0D2	236703_at	NT5C2
										1552532_a_at	ATP6V1C2	204441_s_at	POLA2
										231487_at	COX8C	235280_at
										211752_s_at	NDUFS7	219308_s_at	AK5
												230109_at	PDE7B
												219553_at	NME7
												1557303_at	NT5C
												227673_at	ZNRD1
												223342_at	RRM2B
												224223_s_at	PDE11A
												224874_at	POLR1D
												223298_s_at	NT5C3
												217990_at	GMPR2
												218866_s_at	POLR3K
												218375_at	NUDT9
												208828_at	POLE3
												225366_at	PGM2
												219459_at	POLR3B
												217305_s_at	ADCY10
												220365_at	ALLC
												1565329_at	POLE4
												219708_at	NT5M
												220606_s_at	C17orf48
												202996_at	POLD4
												210988_s_at	PRUNE
												1568997_at
												220113_x_at	POLR1B
												223269_at	POLR3GL
												223272_s_at	C1orf57
												224529_s_at	NT5C1A
												225291_at	PNPT1
												243100_at	NT5C1B
												1553734_at	AK7
												226325_at	ADSSL1
												221732_at	CANT1
												225682_s_at	POLR3H
												230800_at	ADCY4
												215486_at	PRPS1L1
[truncated: 96 more columns]

## Sheet: prostate up-regulated
00020: Citrate cycle (TCA cycle)(30)		00190: Oxidative phosphorylation(121)		00250: Alanine, aspartate and glutamate metabolism(32)		00290: Valine, leucine and isoleucine biosynthesis(11)		00310: Lysine degradation(44)		00340: Histidine metabolism(29)		00380: Tryptophan metabolism(40)		00450: Selenocompound metabolism(16)		00563: Glycosylphosphatidylinositol(GPI)-anchor biosynthesis(24)		00620: Pyruvate metabolism(40)		00640: Propanoate metabolism(32)		00670: One carbon pool by folate(17)		00860: Porphyrin and chlorophyll metabolism(30)		00970: Aminoacyl-tRNA biosynthesis(40)		03013: RNA transport(133)		03018: RNA degradation(69)		03020: RNA polymerase(27)		03022: Basal transcription factors(33)		03030: DNA replication(35)		03040: Spliceosome(116)		04070: Phosphatidylinositol signaling system(75)		04110: Cell cycle(122)		04622: RIG-I-like receptor signaling pathway(70)		04664: Fc epsilon RI signaling pathway(74)		04722: Neurotrophin signaling pathway(125)
ID	Gene Symbol	ID	Gene Symbol	ID	Gene Symbol	ID	Gene Symbol	ID	Gene Symbol	ID	Gene Symbol	ID	Gene Symbol	ID	Gene Symbol	ID	Gene Symbol	ID	Gene Symbol	ID	Gene Symbol	ID	Gene Symbol	ID	Gene Symbol	ID	Gene Symbol	ID	Gene Symbol	ID	Gene Symbol	ID	Gene Symbol	ID	Gene Symbol	ID	Gene Symbol	ID	Gene Symbol	ID	Gene Symbol	ID	Gene Symbol	ID	Gene Symbol	ID	Gene Symbol	ID	Gene Symbol
201128_s_at	ACLY	207367_at	ATP12A	209459_s_at	ABAT	214390_s_at	BCAT1	205412_at	ACAT1	203559_s_at	ABP1	207225_at	AANAT	206037_at	CCBL1	206266_at	GPLD1	212186_at	ACACA	209459_s_at	ABAT	204294_at	AMT	218487_at	ALAD	201000_at	AARS	242492_at	CLNS1A	200920_s_at	BTG1	208361_s_at	POLR3D	206521_s_at	GTF2A1	213647_at	DNA2	209056_s_at	CDC5L	1563431_x_at	CALM3	202123_s_at	ABL1	1553306_at	CASP8	207163_s_at	AKT1	202123_s_at	ABL1
207071_s_at	ACO1	207139_at	ATP4A	202144_s_at	ADSL	215654_at	BCAT2	209608_s_at	ACAT2	201425_at	ALDH2	203559_s_at	ABP1	217127_at	CTH	205281_s_at	PIGA	1552615_at	ACACB	212186_at	ACACA	208758_at	ATIC	205633_s_at	ALAS1	212971_at	CARS	1557120_at	EEF1A1	225549_at	DDX6	217420_s_at	POLR2A	230376_at	GTF2A2	204767_s_at	FEN1	225886_at	DDX5	210019_at	CALML3	208442_s_at	ATM	205467_at	CASP10	203808_at	AKT2	207163_s_at	AKT1
200793_s_at	ACO2	207546_at	ATP4B	227310_at	ADSS	204744_s_at	IARS	201425_at	ALDH2	205623_at	ALDH3A1	205412_at	ACAT1	213672_at	MARS	205078_at	PIGF	205412_at	ACAT1	1552615_at	ACACB	202533_s_at	DHFR	244205_at	ALAS2	201624_at	DARS	204540_at	EEF1A2	240258_at	ENO1	1555837_s_at	POLR2B	208066_s_at	GTF2B	202726_at	LIG1	203334_at	DHX8	226187_at	CDS1	233288_at	ATR	209666_s_at	CHUK	205504_at	BTK	203808_at	AKT2
208660_at	CS	213738_s_at	ATP5A1	206957_at	AGXT	200979_at	PDHA1	209646_x_at	ALDH1B1	209646_x_at	ALDH1B1	209608_s_at	ACAT2	226969_at	MTR	209625_at	PIGH	209608_s_at	ACAT2	202502_at	ACADM	216990_at	GART	203773_x_at	BLVRA	200843_s_at	EPRS	201016_at	EIF1AX	201313_at	ENO2	214263_x_at	POLR2C	205930_at	GTF2E1	202107_s_at	MCM2	201386_s_at	DHX15	211272_s_at	DGKA	208712_at	CCND1	211561_x_at	MAPK14	211561_x_at	MAPK14	211333_s_at	FASLG
211150_s_at	DLAT	201322_at	ATP5B	204608_at	ASL	214518_at	PDHA2	201612_at	ALDH9A1	203180_at	ALDH1A3	201425_at	ALDH2	201266_at	TXNRD1	201618_x_at	GPAA1	205260_s_at	ACYP1	205412_at	ACAT1	202309_at	MTHFD1	202201_at	BLVRB	216602_s_at	FARSA	201143_s_at	EIF2S1	237691_x_at	ENO3	214144_at	POLR2D	202680_at	GTF2E2	201555_at	MCM3	214280_x_at	HNRNPA1	1553524_at	DGKB	215508_at	BUB1	221905_at	CYLD	210229_s_at	CSF2	1555814_a_at	RHOA
230426_at	DLD	208870_x_at	ATP5C1	205047_s_at	ASNS	211023_at	PDHB	202054_s_at	ALDH3A2	1565731_at	ALDH3B1	209646_x_at	ALDH1B1	203059_s_at	PAPSS2	209391_at	DPM2	206833_s_at	ACYP2	209608_s_at	ACAT2	239035_at	MTHFR	203858_s_at	COX10	208693_s_at	GARS	201632_at	EIF2B1	232200_at	HSPA9	213887_s_at	POLR2E	202356_s_at	GTF2F1	222037_at	MCM4	227110_at	HNRNPC	242319_at	DGKG	203755_at	BUB1B	207617_at	DDX3X	211734_s_at	FCER1A	211716_x_at	ARHGDIA
215210_s_at	DLST	213041_s_at	ATP5D	228807_at	ASPA	201796_s_at	VARS	208950_s_at	ALDH7A1	204942_s_at	ALDH3B2	201612_at	ALDH9A1	209043_at	PAPSS1	1555359_at	PIGQ	201425_at	ALDH2	201425_at	ALDH2	226969_at	MTR	219547_at	COX15	202042_at	HARS	205321_at	EIF2S3	243372_at	HSPD1	209511_at	POLR2F	209595_at	GTF2F2	201755_at	MCM5	235603_at	HNRNPU	207562_at	DGKQ	213226_at	CCNA2	208375_at	IFNA1	207496_at	MS4A2	1555812_a_at	ARHGDIB
203033_x_at	FH	230535_s_at	ATP5E	207076_s_at	ASS1	34764_at	LARS2	215210_s_at	DLST	201612_at	ALDH9A1	202054_s_at	ALDH3A2	211177_s_at	TXNRD2	213889_at		209646_x_at	ALDH1B1	209646_x_at	ALDH1B1	224954_at	SHMT1	204846_at	CP	204744_s_at	IARS	214805_at	EIF4A1	217798_at	CNOT2	202306_at	POLR2G	242656_at	GTF2H1	201930_at	MCM6	210189_at	HSPA1L	203011_at	IMPA1	228729_at	CCNB1	211338_at	IFNA2	204232_at	FCER1G	200779_at	ATF4
201193_at	IDH1	243501_at	ATP5F1	202715_at	CAD	222427_s_at	LARS	201135_at	ECHS1	202054_s_at	ALDH3A2	205082_s_at	AOX1	224061_at	INMT	205452_at	PIGB	201612_at	ALDH9A1	201612_at	ALDH9A1	214096_s_at	SHMT2	204172_at	CPOX	200079_s_at	KARS	1556350_a_at	EIF4A2	203239_s_at	CNOT3	209302_at	POLR2H	223758_s_at	GTF2H2	210983_s_at	MCM7	211538_s_at	HSPA2	203126_at	IMPA2	200952_s_at	CCND2	207964_x_at	IFNA4	216033_s_at	FYN	1861_at	BAD
210045_at	IDH2	208972_s_at	ATP5G1	204920_at	CPS1	217900_at	IARS2	205222_at	EHHADH	228807_at	ASPA	206779_s_at	ASMT	200961_at	SEPHS2	1555394_at	PIGK	202054_s_at	ALDH3A2	202054_s_at	ALDH3A2	1554696_s_at	TYMS	200843_s_at	EPRS	213672_at	MARS	219599_at	EIF4B	203291_at	CNOT4	212955_s_at	POLR2I	222104_x_at	GTF2H3	201202_at	PCNA	213418_at	HSPA6	202794_at	INPP1	1562028_at	CCND3	214569_at	IFNA5	223049_at	GRB2	211833_s_at	BAX
231137_at	IDH3A	207552_at	ATP5G2	206670_s_at	GAD1	226200_at	VARS2	208369_s_at	GCDH	208950_s_at	ALDH7A1	208950_s_at	ALDH7A1	208939_at	SEPHS1	232101_s_at	PIGN	201272_at	AKR1B1	208950_s_at	ALDH7A1	201761_at	MTHFD2	203115_at	FECH	200027_at	NARS	201437_s_at	EIF4E	208113_x_at	PABPC3	212782_x_at	POLR2J	203577_at	GTF2H4	204835_at	POLA1	210093_s_at	MAGOH	235695_at	INPP4A	213523_at	CCNE1	208548_at	IFNA6	212983_at	HRAS	207005_s_at	BCL2
210418_s_at	IDH3B	228168_at	ATP5G3	206780_at	GAD2			208630_at	HADHA	205311_at	DDC	201432_at	CAT	231730_at	SEPSECS	221689_s_at	PIGP	208950_s_at	ALDH7A1	201135_at	ECHS1	215798_at	ALDH1L1	214211_at	FTH1	217846_at	QARS	221539_at	EIF4EBP1	203905_at	PARN	202634_at	POLR2K	229896_at		203422_at	POLD1	233605_x_at	HNRNPM	203006_at	INPP5A	204093_at	CCNH	208259_x_at	IFNA7	207906_at	IL3	206382_s_at	BDNF
202471_s_at	IDH3G	209492_x_at	ATP5I	202722_s_at	GFPT1			201036_s_at	HADH	237967_at	HAL	206037_at	CCBL1	221575_at	SCLY	1568986_x_at	PIGT	211150_s_at	DLAT	205222_at	EHHADH	220604_x_at	FTCD	212788_x_at	FTL	201330_at	RARS	208625_s_at	EIF4G1	205061_s_at	EXOSC9	211730_s_at	POLR2L	216711_s_at	TAF1	201115_at	POLD2	209519_at	NCBP1	213804_at	INPP5B	231534_at	CDK1	207932_at	IFNA8	207539_s_at	IL4	236402_at	BRAF
200978_at	MDH1	202325_s_at	ATP5J	223079_s_at	GLS			1554152_a_at	OGDH	207067_s_at	HDC	205749_at	CYP1A1	209472_at	CCBL2	233654_at	PIGG	230426_at	DLD	208630_at	HADHA	231094_s_at	MTHFD1L	230125_at	GUSB	200802_at	SARS	200004_at	EIF4G2	1559031_at	EXOSC10	209317_at	POLR1C	1554721_a_at	TAF2	216026_s_at	POLE	230443_at	NHP2L1	1568943_at	INPP5D	203967_at	CDC6	208261_x_at	IFNA10	207952_at	IL5	1563431_x_at	CALM3
209036_s_at	MDH2	201971_s_at	ATP6V1A	200946_x_at	GLUD1			200827_at	PLOD1	228772_at	HNMT	207608_x_at	CYP1A2	243529_at	MARS2	1563111_a_at	PIGX	200681_at	GLO1	200650_s_at	LDHA	235689_at	MTFMT	203745_at	HCCS	240206_at		208290_s_at	EIF5	203727_at	SKIV2L	205218_at	POLR3F	216226_at	TAF4B	205909_at	POLE2	208620_at	PCBP1	201598_s_at	INPPL1	202870_s_at	CDC20	208182_x_at	IFNA14	207844_at	IL13	210019_at	CALML3
1554152_a_at	OGDH	205473_at	ATP6V1B1	210447_at	GLUD2			202620_s_at	PLOD2	204388_s_at	MAOA	202437_s_at	CYP1B1	230129_at	PSTK	51146_at	PIGV	205012_s_at	HAGH	213564_x_at	LDHB	231202_at	ALDH1L2	203040_s_at	HMBS	201796_s_at	VARS	235429_at		201235_s_at	BTG2	231544_s_at	POLR3G	210053_at	TAF5	205053_at	PRIM1	227246_at	PLRG1	210197_at	ITPK1	1555772_a_at	CDC25A	208448_x_at	IFNA16	1568943_at	INPP5D	229029_at	CAMK4
204476_s_at	PC	201089_at	ATP6V1B2	217202_s_at	GLUL			1554060_s_at	SETMAR	204041_at	MAOB	205311_at	DDC			239725_at	PGAP1	200650_s_at	LDHA	207022_s_at	LDHC	233083_at	MTHFD2L	203665_at	HMOX1	200628_s_at	WARS	208975_s_at	KPNB1	201064_s_at	PABPC4	210573_s_at	POLR3C	203572_s_at	TAF6	215708_s_at	PRIM2	201741_x_at	SRSF1	205874_at	ITPKA	201853_s_at	CDC25B	211405_x_at	IFNA17	1559203_s_at	KRAS	213108_at	CAMK2A
208383_s_at	PCK1	200954_at	ATP6V0C	208813_at	GOT1			218619_s_at	SUV39H1	204012_s_at	LCMT2	201135_at	ECHS1			220041_at	PIGZ	213564_x_at	LDHB	221589_s_at	LOC100506517			218120_s_at	HMOX2	238760_at	YARS	210093_s_at	MAGOH	236684_at	RQCD1	1564318_at		201023_at	TAF7	208021_s_at	RFC1	200753_x_at	SRSF2	232499_at	ITPKB	217010_s_at	CDC25C	211145_x_at	IFNA21	244251_at	LCP2	213276_at	CAMK2B
202847_at	PCK2	202873_at	ATP6V1C1	200708_at	GOT2			222777_s_at	WHSC1	220604_x_at	FTCD	205222_at	EHHADH			209998_at	PIGO	207022_s_at	LDHC	202959_at	MUT			238117_at	PPOX	223035_s_at	FARSB	209519_at	NCBP1	202164_s_at	CNOT8	222704_at	POLR1A	202168_at	TAF9	203696_s_at	RFC2	232392_at	SFRS3	203710_at	ITPR1	217880_at	CDC27	208173_at	IFNB1	210754_s_at	LYN	225019_at	CAMK2D
200979_at	PDHA1	208678_at	ATP6V1E1	206709_x_at	GPT			205363_at	BBOX1	1556092_s_at	HEMK1	208369_s_at	GCDH			224661_at	PIGY	200978_at	MDH1	216533_at	PCCA			206505_at	UGT2B4	218766_s_at	WARS2	214192_at	NUP88	1554029_a_at	TTC37	227673_at	ZNRD1	235135_at	TAF10	204127_at	RFC3	239512_at	SRSF4	202661_at	ITPR2	211803_at	CDK2	207817_at	IFNW1	224985_at	NRAS	212757_s_at	CAMK2G
214518_at	PDHA2	200078_s_at	ATP6V0B	235833_at	PPAT			202185_at	PLOD3	221515_s_at	LCMT1	208630_at	HADHA			235168_at	PIGM	209036_s_at	MDH2	212694_s_at	PCCB			216687_x_at	UGT2B15	204283_at	FARS2	203195_s_at	NUP98	203117_s_at	PAN2	218258_at	POLR1D	209358_at	TAF11	204023_at	RFC4	212266_s_at	SRSF5	201187_s_at	ITPR3	202246_s_at	CDK4	209341_s_at	IKBKB	226452_at	PDK1	214230_at	CDC42
211023_at	PDHB	214762_at	ATP6V1G2	203608_at	ALDH5A1			213202_at	SETD1A	222276_at	METTL2B	201036_s_at	HADH			223148_at	PIGS	204059_s_at	ME1	215774_s_at	SUCLG2			207245_at	UGT2B17	34764_at	LARS2	208113_x_at	PABPC3	228834_at	TOB1	222766_at	POLR3K	209463_s_at	TAF12	213734_at	WSB2	208804_s_at	SRSF6	203446_s_at	OCRL	224847_at	CDK6	202859_x_at	IL8	231854_at	PIK3CA	202225_at	CRK
201093_x_at	SDHA	212383_at	ATP6V0A1	222134_at	DDO			214197_s_at	SETDB1	218877_s_at	TRMT11	210029_at	IDO1			225903_at	PIGU	210153_s_at	ME2	217874_at	SUCLG1			208971_at	UROD	209252_at	HARS2	212036_s_at	PNN	203740_at	MPHOSPH6	219459_at	POLR3B	205966_at	TAF13	236675_at	RPA1	211439_at	SRSF7	1569021_at	PIK3C2A	211297_s_at	CDK7	207160_at	IL12A	217620_s_at	PIK3CB	212180_at	CRKL
214166_at	SDHB	207809_s_at	ATP6AP1	211552_s_at	ALDH4A1			210852_s_at	AASS	223699_at	CNDP1	204388_s_at	MAOA			1558292_s_at	PIGW	204476_s_at	PC	202930_s_at	SUCLA2			232560_at	UROS	227348_at	PARS2	200749_at		200056_s_at	C1D	218997_at	POLR1E	203135_at	TBP	201756_at	RPA2	200892_s_at	TRA2B	204484_at	PIK3C2B	202284_s_at	CDKN1A	207901_at	IL12B	211230_s_at	PIK3CD	211561_x_at	MAPK14
210131_x_at	SDHC	1564482_at	ATP5O	205100_at	GFPT2			243914_at		230481_at	ACY3	204041_at	MAOB					208383_s_at	PCK1	218869_at	MLYCD			211682_x_at	UGT2B28	218470_at	YARS2	201712_s_at	RANBP2	222243_s_at	TOB2	220113_x_at	POLR1B	208398_s_at	TBPL1	209507_at	RPA3	201221_s_at	SNRNP70	215129_at	PIK3C2G	209112_at	CDKN1B	204533_at	CXCL10	239294_at		202329_at	CSK
215652_at	SDHD	213758_at	COX4I1	1564706_s_at	GLS2			213153_at	SETD1B	207628_s_at	WBSCR22	205943_at	TDO2					202847_at	PCK2	213374_x_at	HIBCH			221304_at	UGT1A10 /// UGT1A7 /// UGT1A8	231730_at	SEPSECS	212127_at	RANGAP1	1556213_a_at	BTG3	223269_at	POLR3GL	218412_s_at	GTF2IRD1	203022_at	RNASEH2A	201770_at	SNRPA	232086_at	PIK3C3	219533_at	CDKN1C	202621_at	IRF3	212249_at	PIK3R1	224891_at	FOXO3
215774_s_at	SUCLG2	211025_x_at	COX5B	218557_at	NIT2			209883_at	GLT25D2	1553341_at	UROC1	214601_at	TPH1					200979_at	PDHA1	234312_s_at	ACSS2			232655_at	UGT1A	222427_s_at	LARS	208947_s_at	UPF1	202466_at	PAPD7	225678_at	POLR3H	213211_s_at	TAF6L	212836_at	POLD3	215722_s_at	SNRPA1	231854_at	PIK3CA	209644_x_at	CDKN2A	208436_s_at	IRF7	229392_s_at	PIK3R2	214987_at	GAB1
217874_at	SUCLG1	224344_at	COX6A1	229229_at	AGXT2			212493_s_at	SETD2	1557991_at	METTL6	200628_s_at	WARS					214518_at	PDHA2	229222_at	ACSS3			219948_x_at	UGT2A3	218365_s_at	DARS2	207707_s_at	SEC13	205036_at	LSM6			1552585_s_at	GTF2A1L	204441_s_at	POLA2	213175_s_at	SNRPB	217620_s_at	PIK3CB	236313_at	CDKN2B	225927_at	MAP3K1	206311_s_at	PLA2G1B	223049_at	GRB2
202930_s_at	SUCLA2	206353_at	COX6A2	224839_s_at	GPT2			222566_at	SUV420H1	229596_at	AMDHD1	205306_x_at	KMO					211023_at	PDHB	234801_s_at	ACSS1			1563796_s_at	EARS2	217900_at	IARS2	200739_s_at	SUMO3	215136_s_at	EXOSC8			213413_at	STON1	221143_at	RPA4	1561965_at	SNRPB2	211230_s_at	PIK3CD	211792_s_at	CDKN2C	209239_at	NFKB1	203649_s_at	PLA2G2A	226389_s_at	RAPGEF1
219277_s_at	OGDHL	201441_at	COX6B1	230481_at	ACY3			223593_at	AADAT			204385_at	KYNU					210451_at	PKLR	226238_at	MCEE			238975_at	MMAB	232901_at	RARS2	213881_x_at	SUMO2	233878_s_at	XRN2			1554415_at	TAF5L	208828_at	POLE3	201342_at	SNRPC	239294_at		210240_s_at	CDKN2D	201502_s_at	NFKBIA	210145_at	PLA2G4A	226183_at	GSK3B
		201754_at	COX6C	226325_at	ADSSL1			221605_s_at	PIPOX			218766_s_at	WARS2					201251_at	PKM2	210712_at	LDHAL6B					226200_at	VARS2	228709_at	TPR	218362_s_at	DIS3			221616_s_at	TAF9B	1553587_a_at	POLE4	202690_s_at	SNRPD1	212249_at	PIK3R1	205393_s_at	CHEK1	214062_x_at	NFKBIB	215870_s_at	PLA2G5	212983_at	HRAS
		204570_at	COX7A1	230966_at	IL4I1			218173_s_at	WHSC1L1			224061_at	INMT					201347_x_at	GRHPR	1553888_at	LDHAL6A					230024_at	AARS2	233360_at	UBE2I	213648_at	EXOSC7			220325_at	TAF7L	202996_at	POLD4	200826_at	SNRPD2	229392_s_at	PIK3R2	228177_at	CREBBP	202927_at	PIN1	202789_at	PLCG1	209341_s_at	IKBKB
		201597_at	COX7A2					222744_s_at	TMLHE			205657_at	HAAO					204663_at	ME3							244817_at		208761_s_at	SUMO1	1554052_at	CNOT1			1553011_at	TAF1L	215040_at	RNASEH2B	202567_at	SNRPD3	207081_s_at	PI4KA	203725_at	GADD45A	229664_at	MAPK8	204613_at	PLCG2	1555784_s_at	IRAK1
		239252_at	COX7B					219277_s_at	OGDHL			223593_at	AADAT					234312_s_at	ACSS2							219217_at	NARS2	208775_at	XPO1	209527_at	EXOSC2					227543_at	RNASEH2C	231112_at	SNRPE	210417_s_at	PI4KB	2028_s_at	E2F1	211500_at	MAPK11	215195_at	PRKCA	1553740_a_at	IRAK2
		213846_at	COX7C					222667_s_at	ASH1L			219277_s_at	OGDHL					223485_at	HAGHL							221189_s_at	TARS2	202155_s_at	NUP214	212896_at	SKIV2L2					218496_at	RNASEH1	203832_at	SNRPF	205570_at	PIP4K2A	228361_at	E2F2	225781_at	MAPK9	207957_s_at	PRKCB	242979_at	IRS1
		201119_s_at	COX8A					225654_at	NSD1			209472_at	CCBL2					234801_s_at	ACSS1							243529_at	MARS2	218075_at	AAAS	202496_at	EDC4							205644_s_at	SNRPG	210388_at	PLCB2	203693_s_at	E2F3	204813_at	MAPK10	202545_at	PRKCD	201464_x_at	JUN
		203858_s_at	COX10					222644_s_at	GLT25D1			1555332_at	TPH2					210712_at	LDHAL6B							230129_at	PSTK	211318_s_at	RAE1	202903_at	LSM5							231904_at	U2AF1	213384_x_at	PLCB3	202248_at	E2F4	210059_s_at	MAPK13	239011_at	PRKCE	1559203_s_at	KRAS
		214277_at	COX11					1554572_a_at	SUV39H2			240318_at	AFMID					238160_at	ACOT12							235689_at	MTFMT	211114_x_at	SIP1	202736_s_at	LSM4							209381_x_at	SF3A2	203895_at	PLCB4	222051_s_at		230202_at	RELA	212271_at	MAPK1	225927_at	MAP3K1
		219547_at	COX15					225461_at	EHMT1			230602_at	ACMSD					1553888_at	LDHAL6A							244615_x_at	TARSL2	209418_s_at	THOC5	223219_s_at	CNOT10							203694_s_at	DHX16	205125_at	PLCD1	213579_s_at	EP300	206106_at	HDAC10 /// LOC100509694 /// MAPK12	212046_x_at	MAPK3	243505_at	MAP3K3
		201066_at	CYC1					224928_at	SETD7			230966_at	IL4I1					229241_at	LDHD							1563796_s_at	EARS2	200595_s_at	EIF3A	1560770_at	PABPC1							223685_s_at	PRPF18	202789_at	PLCG1	33322_i_at	SFN	206854_s_at	MAP3K7	229664_at	MAPK8	203837_at	MAP3K5
		1553567_s_at	ATP6					238684_at	SETDB2																			242550_at	EIF3B	203534_at	LSM1							205690_s_at	BUD31	204613_at	PLCG2	226183_at	GSK3B	207113_s_at	TNF	211500_at	MAPK11	209239_at	NFKB1
		1553538_s_at	COX1					214865_at	DOT1L																			236700_at	EIF3C	236363_at	LSM3							200051_at	SART1	215195_at	PRKCA	201209_at	HDAC1	204413_at	TRAF2	225781_at	MAPK9	201502_s_at	NFKBIA
		1553569_at	COX2					224431_s_at	SUV420H2																			200005_at	EIF3D	218774_at	DCPS							209161_at	PRPF4	207957_s_at	PRKCB	201833_at	HDAC2	221571_at	TRAF3	204813_at	MAPK10	214062_x_at	NFKBIB
		238199_x_at	COX3					220200_s_at	SETD8																			200865_at	EIF3F	233019_at	CNOT7							202251_at	PRPF3	206270_at	PRKCG	203362_s_at	MAD2L1	227264_at		210059_s_at	MAPK13	203927_at	NFKBIE
		1553551_s_at	ND2																									208887_at	EIF3G	223490_s_at	EXOSC3							222397_at	EFTUD2	233254_x_at	PTEN	226563_at	SMAD2	224806_at	TRIM25	202670_at	MAP2K1	206814_at	NGF
		224372_at	DCAF6 /// ND4																									230570_at		1559044_at	EXOSC1							215905_s_at	SNRNP40	210256_s_at	PIP5K1A	205398_s_at	SMAD3	209929_s_at	IKBKG	202424_at	MAP2K2	205858_at	NGFR
		1553575_at	ND6																									208756_at	EIF3I	204559_s_at	LSM7							40465_at	DDX23	217477_at	PIP5K1B	202526_at	SMAD4	1570360_s_at	DDX3Y	215498_s_at	MAP2K3	224985_at	NRAS
		202298_at	NDUFA1																									208264_s_at	EIF3J	235470_at	NAA38							212584_at	AQR	1553047_at	PIP4K2B	202107_s_at	MCM2	213443_at	TRADD	205699_at	MAP2K6	206706_at	NTF3
		209224_s_at	NDUFA2																									201936_s_at	EIF4G3	233632_s_at	XRN1							201303_at	EIF4A3	211580_s_at	PIK3R3	201555_at	MCM3	226551_at	RIPK1	216206_x_at	MAP2K7	231785_at	NTF4
		218563_at	NDUFA3																									201064_s_at	PABPC4	91682_at								209178_at	DHX38	239342_at	DGKZ	222037_at	MCM4	202535_at	FADD	208640_at	RAC1	208605_s_at	NTRK1
		217773_s_at	NDUFA4																									209429_x_at	EIF2B4	220766_at	BTG4							228039_at	DDX46	207518_at	DGKE	201755_at	MCM5	213026_at	ATG12	207419_s_at	RAC2	221795_at	NTRK2
		201304_at	NDUFA5																									218488_at	EIF2B3	225443_at	DCP1A							217856_at	RBM8A	208072_s_at	DGKD	201930_at	MCM6	202512_s_at	ATG5	206103_at	RAC3	215025_at	NTRK3
		202000_at	NDUFA6																									202461_at	EIF2B2	218481_at	EXOSC5							204064_at	THOC1	212862_at	CDS2	210983_s_at	MCM7	205483_s_at	ISG15	1557675_at	RAF1	226452_at	PDK1
		202785_at	NDUFA7																									1558050_at	EIF2B5	222476_at	CNOT6							214527_s_at	PQBP1	235046_at	INPP4B	211832_s_at	MDM2	204549_at	IKBKE	206106_at	HDAC10 /// LOC100509694 /// MAPK12	231854_at	PIK3CA
		218160_at	NDUFA8																									208725_at	EIF2S2	209449_at	LSM2							226320_at	THOC4	207594_s_at	SYNJ1	202431_s_at	MYC	205424_at	TBKBP1	203266_s_at	MAP2K4	217620_s_at	PIK3CB
		208969_at	NDUFA9																									204410_at	EIF1AY	219207_at	EDC3							209044_x_at	SF3B4	216182_at	SYNJ2	209305_s_at	GADD45B	207616_s_at	TANK	227426_at	SOS1	211230_s_at	PIK3CD
		227206_at	NDUFA10																									213570_at	EIF4E2	231838_at	PABPC1L							200071_at	SMNDC1	206806_at	DGKI	205085_at	ORC1	242961_x_at	DDX58	211665_s_at	SOS2	239294_at
		202077_at	NDUFAB1																									206550_s_at	NUP155	232075_at	WDR61							203053_at	BCAS2	201253_s_at	CDIPT	204853_at	ORC2	218688_at	DAK	226068_at	SYK	212249_at	PIK3R1
		206790_s_at	NDUFB1																									201025_at	EIF5B	1555562_a_at	ZCCHC7							227516_at	SF3A1	213222_at	PLCB1	203351_s_at	ORC4	218520_at	TBK1	207113_s_at	TNF	229392_s_at	PIK3R2
		218200_s_at	NDUFB2																									202188_at	NUP93	225291_at	PNPT1							210502_s_at	PPIE	212518_at	PIP5K1C	211213_at	ORC5	235199_at	RNF125	206219_s_at	VAV1	202789_at	PLCG1
		203371_s_at	NDUFB3																									201303_at	EIF4A3	227696_at	EXOSC6							204228_at	PPIH	227553_at	PIK3R5	201202_at	PCNA	224745_x_at	OTUD5	205536_at	VAV2	204613_at	PLCG2
		218226_s_at	NDUFB4																									204435_at	NUPL1	238865_at	PABPC4L							1568704_a_at	CHERP	213651_at	INPP5J	202240_at	PLK1	224093_at	IFNK	215938_s_at	PLA2G6	202545_at	PRKCD
		203621_at	NDUFB5																									205096_at	POM121	233136_at	PABPC5							227990_at	SLU7	1566739_at	PLCE1	210543_s_at	PRKDC	229741_at	MAVS	211580_s_at	PIK3R3	212271_at	MAPK1
		203613_s_at	NDUFB6																									217856_at	RBM8A	212919_at	DCP2							200000_s_at	PRPF8	202782_s_at	INPP5K	200607_s_at	RAD21	216020_at	IFIH1	203853_s_at	GAB2	212046_x_at	MAPK3
		202839_s_at	NDUFB7																									202097_at	NUP153	223139_s_at	DHX36							217829_s_at	USP39	220414_at	CALML5	203132_at	RB1	223846_at	AZI2	242879_x_at		35617_at	MAPK7
		201227_s_at	NDUFB8																									204064_at	THOC1	226093_at	DCP1B							206095_s_at	SRSF10	209345_s_at	PI4K2A	205296_at	RBL1	219364_at	DHX58	224221_s_at	VAV3	229664_at	MAPK8
		222992_s_at	NDUFB9																									207438_s_at	SNUPN	225466_at	PATL1							202836_s_at	TXNL4A	204706_at	INPP5E	212331_at	RBL2	1553695_a_at	NLRX1	227553_at	PIK3R5	211500_at	MAPK11
		228301_x_at	NDUFB10																									226320_at	THOC4	226153_s_at	CNOT6L							229706_at		219092_s_at	IPPK	200719_at	SKP1	228026_at	SIKE1	220423_at	PLA2G2D	225781_at	MAPK9
		232146_at	NDUFC1																									211956_s_at	EIF1	225563_at	PAN3							213152_s_at	SRSF8	218942_at	PIP4K2C	203626_s_at	SKP2	1553574_at	IFNE	211005_at	LAT /// SPNS1	204813_at	MAPK10
		203039_s_at	NDUFS1																									209482_at	POP7									203818_s_at	SF3A3	224505_s_at	PLCD4	242538_at	TFDP1	224929_at	TMEM173	221389_at	PLA2G2E	210059_s_at	MAPK13
		201966_at	NDUFS2																									201224_s_at	SRRM1									200619_at	SF3B2	231425_at	PLCZ1	226157_at	TFDP2			220780_at	PLA2G3	202670_at	MAP2K1
		201740_at	NDUFS3																									208740_at	SAP18									212440_at	SNRNP27	234971_x_at	PLCD3	203085_s_at	TGFB1			221416_at	PLA2G2F	202424_at	MAP2K2
		208714_at	NDUFV1																									237988_at	EIF1B									205036_at	LSM6	1553300_a_at	DGKH	209909_s_at	TGFB2			228084_at	PLA2G12A	204756_at	MAP2K5
		209303_at	NDUFS4																									1564521_x_at	PRMT5									1559954_s_at	DDX42	1552402_at	CALML6	209747_at	TGFB3			231009_at	PLA2G12B	216206_x_at	MAP2K7
		201757_at	NDUFS5 /// RPL10																									218308_at	TACC3									214171_s_at	U2AF2	1553917_at	PIKFYVE	211300_s_at	TP53					238816_at	PSEN1
		203606_at	NDUFS6																									208922_s_at	NXF1									209899_s_at	PUF60			204822_at	TTK					204262_s_at	PSEN2
		202941_at	NDUFV2																									203436_at	RPP30									201517_at	NCBP2			212533_at	WEE1					212610_at	PTPN11
		226616_s_at	NDUFV3																									205562_at	RPP38									201575_at	SNW1			217718_s_at	YWHAB					208640_at	RAC1
		217848_s_at	PPA1																									208051_s_at	PAIP1									201715_s_at	ACIN1			210317_s_at	YWHAE					1557675_at	RAF1
		201093_x_at	SDHA																									222583_s_at	NUP50									200058_s_at	SNRNP200			222985_at	YWHAG					1555340_x_at	RAP1A
		214166_at	SDHB																									202868_s_at	POP4									212060_at	SR140			236559_at	YWHAH					200833_s_at	RAP1B
		210131_x_at	SDHC																									213427_at	RPP40									200687_s_at	SF3B3			214848_at						230202_at	RELA
		215652_at	SDHD																									207939_x_at	RNPS1									201071_x_at	SF3B1			203602_s_at	ZBTB17					203379_at	RPS6KA1
		244293_at	UQCRB																									213449_at	POP1									202903_at	LSM5			1555677_s_at	SMC1A					212912_at	RPS6KA2
		201903_at	UQCRC1																									204003_s_at	NUPL2									208880_s_at	PRPF6			204510_at	CDC7					203843_at	RPS6KA3
		200883_at	UQCRC2																									204245_s_at	RPP14									202736_s_at	LSM4			204126_s_at	CDC45					224818_at	SORT1
		208909_at	UQCRFS1																									1558002_at	STRAP									1559979_at	SYF2			204857_at	MAD1L1					206106_at	HDAC10 /// LOC100509694 /// MAPK12
		201172_x_at	ATP6V0E1																									224315_at	DDX20									202407_s_at	PRPF31			238509_at	CUL1					201469_s_at	SHC1
		212041_at	ATP6V0D1																									227117_at										236363_at	LSM3			230887_at	CDC14B /// LOC100507963					227426_at	SOS1
		201256_at	COX7A2L																									207842_s_at	CASC3									203103_s_at	PRPF19			210742_at	CDC14A					211665_s_at	SOS2
		201527_at	ATP6V1F																									201517_at	NCBP2									227939_s_at	TRA2A			223651_x_at	CDC23					211300_s_at	TP53
		203663_s_at	COX5A																									201715_s_at	ACIN1									219913_s_at	CRNKL1			202717_s_at	CDC16					1554379_a_at	TP73
		238765_at	ATP6V1G1																									212247_at	NUP205									203376_at	CDC40			205899_at	CCNA1					227264_at
		1558179_at	ATP5J2																									212315_s_at	NUP210									223067_at	CWC15			204267_x_at	PKMYT1					217718_s_at	YWHAB
		1558346_at	COX17																									214963_at	NUP160									223416_at	SF3B14			1556925_at	SMC3					210317_s_at	YWHAE
		204158_s_at	TCIRG1																									217601_at	NUP188									222500_at	PPIL1			232764_at	CCNB2					222985_at	YWHAG
		210149_s_at	ATP5H																									202153_s_at	NUP62									204559_s_at	LSM7			205034_at	CCNE2					236559_at	YWHAH
		208745_at	ATP5L																									225712_at	GEMIN5									235470_at	NAA38			201457_x_at	BUB3					214848_at
		223613_at	UQCR11																									203519_s_at	UPF2									217822_at	WBP11			203554_x_at	PTTG1					207403_at	IRS4
		205703_at	ATP6V0A2																									1560770_at	PABPC1									222776_at	MAGOHB			204817_at	ESPL1					211580_s_at	PIK3R3
		1556284_at	PPA2																									218708_at	NXT1									218040_at	PRPF38B			218117_at	RBX1					209185_s_at	IRS2
		201568_at	UQCRQ																									217099_s_at	GEMIN4									214941_s_at	PRPF40A			202293_at	STAG1					209545_s_at	RIPK2
		228142_at	UQCR10																									231870_s_at	NMD3									236872_at	RBM22			207845_s_at	ANAPC10					230544_at	RPS6KA4
		220197_at	ATP6V0A4																									222754_at	TRNT1									221021_s_at	CTNNBL1			223234_at	MAD2L2					204633_s_at	RPS6KA5
		220864_s_at	NDUFA13																									204839_at	POP5									218110_at	XAB2			207983_s_at	STAG2					215050_x_at	MAPKAPK2
		208898_at	ATP6V1D																									231812_x_at	PHAX									226628_at	THOC2			214557_at	PTTG2					209014_at	MAGED1
		1557585_at	ATP6V1H																									215213_at	NUP54									223429_x_at	ISY1			204121_at	GADD45G					242879_x_at
		218320_s_at	NDUFB11																									219143_s_at	RPP25									209449_at	LSM2			204244_s_at	DBF4					203320_at	SH2B3
		223244_s_at	NDUFA12																									230758_at	GEMIN8									236613_at	RBM25			200693_at	YWHAQ					205367_at	SH2B2
		218484_at	NDUFA4L2																									222776_at	MAGOHB									221263_s_at	SF3B5			210416_s_at	CHEK2					204937_s_at	ZNF274
		218523_at	LHPP																									222869_s_at	ELAC1									225309_at	PHF5A			219105_x_at	ORC6					238486_at	FRS2
		232761_at	COX4I2																									234672_s_at	TMEM48									223230_at	PRPF38A			210028_s_at	ORC3					200693_at	YWHAQ
		1553367_a_at	COX6B2																									202184_s_at	NUP133									224781_s_at	RBM17			209001_s_at	ANAPC13					49485_at	PRDM4
		228690_s_at	NDUFA11																									209629_s_at	NXT2									226011_at	CCDC12			1553249_at	SMC1B					220034_at	IRAK3
		230565_at	ATP6V1G3																									234648_s_at	NXF5									224782_at	ZMAT2			218555_at	ANAPC2					227553_at	PIK3R5
		213587_s_at	ATP6V0E2																									218768_at	NUP107									211932_at	HNRNPA3			226917_s_at	ANAPC4					213464_at	LOC100291393 /// SHC2
		231265_at	COX7B2																									226628_at	THOC2													211865_s_at	FZR1					40149_at	SH2B1
		1553153_at	ATP6V0D2																									223055_s_at	XPO5													208721_s_at	ANAPC5					217963_s_at	NGFRAP1
		1553989_a_at	ATP6V1C2																									218122_s_at	SENP2													225521_at	ANAPC7					220737_at	RPS6KA6
		231487_at	COX8C																									201767_s_at	ELAC2													224010_at	ANAPC11					219618_at	IRAK4
		211752_s_at	NDUFS7																									218757_s_at	UPF3B													231481_at	CCNB3					220414_at	CALML5
																												214323_s_at	UPF3A													225422_at	CDC26					243881_at	SHC3
																												218622_at	NUP37																			212163_at	KIDINS220
																												218848_at	THOC6																			1552402_at	CALML6
																												222821_s_at	GEMIN7																			235238_at	SHC4
																												219539_at	GEMIN6
																												218014_at	NUP85
																												218334_at	THOC7
																												231838_at	PABPC1L
																												223225_s_at	SEH1L
																												242304_at	WIBG
																												232598_at	NUP210L
																												215452_x_at	SUMO4
[truncated: 14 more columns]

## Sheet: prostate down-regulated
00500: Starch and sucrose metabolism(37)		00512: Mucin type O-Glycan biosynthesis(128)		00514: Other types of O-glycan biosynthesis(34)		00520: Amino sugar and nucleotide sugar metabolism(46)		00601: Glycosphingolipid biosynthesis - lacto and neolacto series(26)		00740: Riboflavin metabolism(11)		02010: ABC transporters(42)		03010: Ribosome(76)		04145: Phagosome(141)		04330: Notch signaling pathway(47)		04512: ECM-receptor interaction(84)		04514: Cell adhesion molecules (CAMs)(128)		04670: Leukocyte transendothelial migration(113)		04742: Taste transduction(45)		04950: Maturity onset diabetes of the young(23)		04962: Vasopressin-regulated water reabsorption(44)		04974: Protein digestion and absorption(77)		05100: Bacterial invasion of epithelial cell(70)
ID	Gene Symbol	ID	Gene Symbol	ID	Gene Symbol	ID	Gene Symbol	ID	Gene Symbol	ID	Gene Symbol	ID	Gene Symbol	ID	Gene Symbol	ID	Gene Symbol	ID	Gene Symbol	ID	Gene Symbol	ID	Gene Symbol	ID	Gene Symbol	ID	Gene Symbol	ID	Gene Symbol	ID	Gene Symbol	ID	Gene Symbol	ID	Gene Symbol
203566_s_at	AGL	201952_at	ALCAM	209892_at	FUT4	209396_s_at	CHI3L1	214504_at	ABO	215227_x_at	ACP1	1570279_at	ABCA1	200019_s_at	FAU	AFFX-HSAC07/X00351_5_at	ACTB	209098_s_at	JAG1	242197_x_at	CD36	201952_at	ALCAM	AFFX-HSAC07/X00351_5_at	ACTB	206690_at	ACCN1	208337_s_at	NR5A2	209320_at	ADCY3	220948_s_at	ATP1A1	AFFX-HSAC07/X00351_5_at	ACTB
206952_at	G6PC	205831_at	CD2	217696_at	FUT7	208168_s_at	CHIT1	206109_at	FUT1	202767_at	ACP2	210100_s_at	ABCA2	229562_at	RPL10A	221607_x_at	ACTG1	228177_at	CREBBP	210916_s_at	CD44	205831_at	CD2	221607_x_at	ACTG1	209195_s_at	ADCY6	211167_s_at	GCK	209195_s_at	ADCY6	203295_s_at	ATP1A2	221607_x_at	ACTG1
202812_at	GAA	216424_at	CD4	211631_x_at	B4GALT1	1554574_a_at	CYB5R3	208505_s_at	FUT2	204638_at	ACP5	204343_at	ABCA3	215963_x_at	RPL3	201971_s_at	ATP6V1A	1557714_at	CTBP1	213055_at	CD47	216424_at	CD4	200601_at	ACTN4	206811_at	ADCY8	215933_s_at	HHEX	204498_s_at	ADCY9	214432_at	ATP1A3	1555814_a_at	RHOA
235340_at	GANC	1566447_at	CD6	228762_at	LFNG	1557649_at	GALE	214088_s_at	FUT3	237030_at	ACPP	209620_s_at	ABCB7	206768_at	RPL3L	205473_at	ATP6V1B1	215377_at	CTBP2	206869_at	CHAD	1566447_at	CD6	237401_at	ACTN1	214933_at	CACNA1A	214614_at	MNX1	206672_at	AQP2	1558612_a_at	ATP1A4	203175_at	RHOG
203282_at	GBE1	205758_at	CD8A	213783_at	MFNG	229458_s_at	GALK1	209892_at	FUT4	229088_at	ENPP1	210082_at	ABCA4	200034_s_at	RPL6	201089_at	ATP6V1B2	227336_at	DTX1	217430_x_at	COL1A1	205758_at	CD8A	203861_s_at	ACTN2	235781_at	CACNA1B	210103_s_at	FOXA2	39248_at	AQP3	201243_s_at	ATP1B1	212097_at	CAV1
211167_s_at	GCK	1553562_at	CD8B /// LOC100509003	212968_at	RFNG	205219_s_at	GALK2	211225_at	FUT5	219912_s_at		205142_x_at	ABCD1	200717_x_at	RPL7	200954_at	ATP6V0C	203230_at	DVL1	202404_s_at	COL1A2	1553562_at	CD8B /// LOC100509003	206891_at	ACTN3	200780_x_at	GNAS	228463_at	FOXA3	226228_at	AQP4	204311_at	ATP1B2	203324_s_at	CAV2
208308_s_at	GPI	220674_at	CD22	201998_at	ST6GAL1	203179_at	GALT	1565661_x_at	FUT6	206630_at	TYR	207583_at	ABCD2	200936_at	RPL8	202873_at	ATP6V1C1	218759_at	DVL2	217404_s_at	COL2A1	220674_at	CD22	1555814_a_at	RHOA	200744_s_at	GNB1	214851_at	HNF4A	211716_x_at	ARHGDIA	226570_at	LOC100507375	208204_s_at	CAV3
230125_at	GUSB	206545_at	CD28	1555171_at	ST3GAL3	211167_s_at	GCK	217696_at	FUT7	218795_at	ACP6	214033_at	ABCC6	200032_s_at	RPL9	208678_at	ATP6V1E1	201907_x_at	DVL3	215076_s_at	COL3A1	206545_at	CD28	233872_x_at	ARHGAP5	206047_at	GNB3	232271_at	HNF4G	1555812_a_at	ARHGDIB	205674_x_at	FXYD2	243475_at	CBL
201673_s_at	GYS1	207176_s_at	CD80	206505_at	UGT2B4	202722_s_at	GFPT1	230788_at	GCNT2	203225_s_at	RFK	234706_x_at		200724_at	RPL10	200078_s_at	ATP6V0B	213579_s_at	EP300	211980_at	COL4A1	207176_s_at	CD80	236293_at	RHOH	222005_s_at	GNG3	210745_at	ONECUT1	207848_at	AVP	217430_x_at	COL1A1	227900_at	CBLB
214621_at	GYS2	210895_s_at	CD86	216687_x_at	UGT2B15	214106_s_at	GMDS	211631_x_at	B4GALT1	212541_at	FLAD1	206155_at	ABCC2	200010_at	RPL11	214762_at	ATP6V1G2	202182_at	KAT2A	211964_at	COL4A2	210895_s_at	CD86	214230_at	CDC42	210234_at	GRM4	203395_s_at	HES1	208111_at	AVPR2	202404_s_at	COL1A2	214230_at	CDC42
200697_at	HK1	209543_s_at	CD34	207245_at	UGT2B17	208308_s_at	GPI	215710_at	ST3GAL4	241715_x_at	ACPT	202804_at	ABCC1	214271_x_at	RPL12	212383_at	ATP6V0A1	201209_at	HDAC1	241565_at	COL4A4	209543_s_at	CD34	204677_at	CDH5	201187_s_at	ITPR3	207062_at	IAPP	204313_s_at	CREB1	217404_s_at	COL2A1	201131_s_at	CDH1
222305_at	HK2	35150_at	CD40	207563_s_at	OGT	215155_at	HEXA	1555171_at	ST3GAL3			243951_at	ABCB1	1565759_at	RPL13	207809_s_at	ATP6AP1	201833_at	HDAC2	213110_s_at	COL4A5	35150_at	CD40	201428_at	CLDN4	231053_at	KCNB1	206598_at	INS	201082_s_at	DCTN1	215076_s_at	COL3A1	216295_s_at	CLTA
205936_s_at	HK3	207892_at	CD40LG	238312_s_at	B4GALT3	201944_at	HEXB	210073_at	ST8SIA1			207819_s_at	ABCB4	221475_s_at	RPL15	212067_s_at	C1R	203395_s_at	HES1	210945_at	COL4A6	207892_at	CD40LG	203954_x_at	CLDN3	231213_at	PDE1A	208559_at	PDX1	1556831_at	DYNC1H1	211980_at	COL4A1	221996_s_at	CLTB
229088_at	ENPP1	205173_x_at	CD58	209413_at	B4GALT2	200697_at	HK1	212876_at	B4GALT4			1554878_a_at	ABCD3	200022_at	RPL18	217767_at	C3	207785_s_at	RBPJ	212488_at	COL5A1	205173_x_at	CD58	202790_at	CLDN7	210388_at	PLCB2	1556057_s_at	NEUROD1	1569843_at	DYNC1I1	211964_at	COL4A2	200614_at	CLTC
219912_s_at		201131_s_at	CDH1	202185_at	PLOD3	222305_at	HK2	238312_s_at	B4GALT3			203982_s_at	ABCD4	200869_at	RPL18A /// RPL18AP3	214316_x_at	LOC100507328 /// LOC100508591	209784_s_at	JAG2	221729_at	COL5A2	201131_s_at	CDH1	211561_x_at	MAPK14	202801_at	PRKACA	206915_at	NKX2-2	242363_at		241565_at	COL4A4	202225_at	CRK
201968_s_at	PGM1	203440_at	CDH2	204065_at	CHST10	205936_s_at	HK3	209413_at	B4GALT2			210246_s_at	ABCC8	200029_at	RPL19	208853_s_at	CANX	228762_at	LFNG	212091_s_at	COL6A1	203440_at	CDH2	200764_s_at	CTNNA1	202742_s_at	PRKACB	221366_at	NKX6-1	224616_at	DYNC1LI2	213110_s_at	COL4A5	212180_at	CRKL
201481_s_at	PYGB	203256_at	CDH3	218476_at	POMT1	230524_at	MPI	217452_s_at	B3GALT2			202307_s_at	TAP1	214042_s_at	RPL22	201743_at	CD14	213783_at	MFNG	209156_s_at	COL6A2	203256_at	CDH3	205373_at	CTNNA2	207228_at	PRKACG	211176_s_at	PAX4	200780_x_at	GNAS	210945_at	COL4A6	200764_s_at	CTNNA1
202990_at	PYGL	206866_at	CDH4	214046_at	FUT9	201968_s_at	PGM1	220829_s_at	B3GALT1			208428_at	TAP2	203012_x_at	RPL23A	242197_x_at	CD36	223508_at	NOTCH1	201438_at	COL6A3	206866_at	CDH4	223679_at	CTNNB1	204061_at	PRKX	205646_s_at	PAX6	1566784_at	NSF	212488_at	COL5A1	205373_at	CTNNA2
205577_at	PYGM	204677_at	CDH5	209883_at	GLT25D2	210041_s_at	PGM3	206947_at	B3GALT5			211224_s_at	ABCB11	200013_at	RPL24	215834_x_at	SCARB1	212377_s_at	NOTCH2	229271_x_at	COL11A1	204677_at	CDH5	229445_at	CYBA	1553555_at	TAS2R38	210451_at	PKLR	202801_at	PRKACA	221729_at	COL5A2	223679_at	CTNNB1
206664_at	SI	206327_s_at	CDH15	207449_s_at	POFUT2	203467_at	PMM1	204856_at	B3GNT3			230682_x_at	ABCC3	200025_s_at	RPL27	205713_s_at	COMP	203238_s_at	NOTCH3	216993_s_at	COL11A2	206327_s_at	CDH15	203923_s_at	CYBB	203453_at	SCNN1A	206535_at	SLC2A2	202742_s_at	PRKACB	212091_s_at	COL6A1	227552_at	SEP1
203343_at	UGDH	1554784_at	CNTN1	210433_at	POFUT1	203201_at	PMM2	213335_s_at	ST3GAL6			209735_at	ABCG2	200062_s_at	RPL30	202087_s_at	CTSL1	240786_at	NOTCH4	205713_s_at	COMP	1554784_at	CNTN1	203111_s_at	PTK2B	205464_at	SCNN1B	216930_at	HNF1A	207228_at	PRKACG	209156_s_at	COL6A2	215116_s_at	DNM1
232180_at	UGP2	201428_at	CLDN4	220632_s_at	POMT2	206617_s_at	RENBP	222870_s_at	B3GNT2			232081_at		212044_s_at	RPL27A	232617_at	CTSS	238816_at	PSEN1	212128_s_at	DAG1	201428_at	CLDN4	209576_at	GNAI1	207295_at	SCNN1G	205313_at	HNF1B	204061_at	PRKX	201438_at	COL6A3	202253_s_at	DNM2
206505_at	UGT2B4	203954_x_at	CLDN3	211682_x_at	UGT2B28	209340_at	UAP1	214046_at	FUT9			226363_at	ABCC5	200003_s_at	RPL28	229445_at	CYBA	204262_s_at	PSEN2	216442_x_at	FN1	203954_x_at	CLDN3	215996_at		223935_at	TRPM5	207965_at	NEUROG3	206113_s_at	RAB5A	222008_at	COL9A1	232973_at	DOCK1
216687_x_at	UGT2B15	202790_at	CLDN7	221304_at	UGT1A10 /// UGT1A7 /// UGT1A8	36936_at	TSTA3	203188_at	B3GNT1			203192_at	ABCB6	213969_x_at	RPL29	203923_s_at	CYBB	212968_at	RFNG	207389_at	GP1BA	202790_at	CLDN7	201179_s_at	GNAI3	221456_at	TAS2R3			201276_at	RAB5B	232542_at	COL9A2	227473_at	CTTN
207245_at	UGT2B17	204619_s_at	VCAN	232655_at	UGT1A	203343_at	UGDH	221240_s_at	B3GNT4			208562_s_at	ABCC9	200963_x_at	RPL31	1556831_at	DYNC1H1	213532_at	ADAM17	211525_s_at	GP5	204619_s_at	VCAN	202044_at	GRLF1	221392_at	TAS2R4			201156_s_at	RAB5C	204724_s_at	COL9A3	216442_x_at	FN1
206522_at	MGAM	236341_at	CTLA4	233639_at	POMGNT1	232180_at	UGP2	225612_s_at	B3GNT5			203196_at	ABCC4	200674_s_at	RPL32	1569843_at	DYNC1I1	236930_at	NUMB	206883_x_at	GP9	236341_at	CTLA4	202637_s_at	ICAM1	221444_at	TAS2R16			229395_at		229271_x_at	COL11A1	214987_at	GAB1
207378_at	TREH	212045_at	GLG1	218587_s_at	POGLUT1	205140_at	FPGT					219577_s_at	ABCA7	200026_at	RPL34	242363_at		203845_at	KAT2B	207165_at	HMMR	212045_at	GLG1	205885_s_at	ITGA4	221324_at	TAS2R1			214792_x_at	VAMP2	216993_s_at	COL11A2	202957_at	HCLS1
211682_x_at	UGT2B28	213932_x_at	HLA-A	222644_s_at	GLT25D1	205100_at	GFPT2					239185_at	ABCA9	215208_x_at	RPL35A	224616_at	DYNC1LI2	242195_x_at	NUMBL	201654_s_at	HSPG2	213932_x_at	HLA-A	1554240_a_at	ITGAL	221461_at	TAS2R9			200703_at	DYNLL1	225664_at	COL12A1	201234_at	ILK
221304_at	UGT1A10 /// UGT1A7 /// UGT1A8	208729_x_at	HLA-B	219948_x_at	UGT2A3	202382_s_at	GNPDA1					204719_at	ABCA8	207585_s_at	RPL36AL	211305_x_at	FCAR	209571_at	CIR1	237169_at		208729_x_at	HLA-B	205785_at	ITGAM	221398_at	TAS2R8			200863_s_at	RAB11A	203477_at	COL15A1	201389_at	ITGA5
232655_at	UGT1A	211799_x_at	HLA-C	1555123_at	ST6GAL2	205042_at	GNE					229539_at	ABCB8	200092_s_at	RPL37	216951_at	FCGR1A	215205_x_at	NCOR2	207370_at	IBSP	211799_x_at	HLA-C	211945_s_at	ITGB1	221396_at	TAS2R7			217793_at	RAB11B	204636_at	COL17A1	211945_s_at	ITGB1
225366_at	PGM2	217478_s_at	HLA-DMA	227100_at	B3GALTL	220630_s_at	CHIA					223320_s_at	ABCB10	213459_at	RPL37A	203561_at	FCGR2A	202360_at	MAML1	229643_at		217478_s_at	HLA-DMA	1555349_a_at	ITGB2	221395_at	TAS2R13			232555_at	CREB5	205615_at	CPA1	213816_s_at	MET
219954_s_at	GBA3	203932_at	HLA-DMB	238445_x_at	MGAT5B	218070_s_at	GMPPA					1555323_at	ABCB9	202028_s_at	RPL38	210889_s_at	FCGR2B	222898_s_at	DLL3	214660_at	ITGA1	203932_at	HLA-DMB	211339_s_at	ITK	221397_at	TAS2R10			209432_s_at	CREB3	206212_at	CPA2	231854_at	PIK3CA
221453_at	G6PC2	226878_at	HLA-DOA	226868_at	GXYLT1	220230_s_at	CYB5R2					217504_at	ABCA6	208695_s_at	RPL39	204007_at	FCGR3B	221377_s_at	RBPJL	227314_at	ITGA2	226878_at	HLA-DOA	201029_s_at	CD99	236637_at				232505_at	DCTN2	205624_at	CPA3	217620_s_at	PIK3CB
219948_x_at	UGT2A3	1554984_a_at	HLA-DOB	235733_at	GXYLT2	1560043_at	CYB5R1					213353_at	ABCA5	201492_s_at	RPL41	213932_x_at	HLA-A	201575_at	SNW1	206493_at	ITGA2B	1554984_a_at	HLA-DOB	224685_at	LOC100505818 /// MLLT4	220806_x_at	GNG13			203261_at	DCTN6	205509_at	CPB1	211230_s_at	PIK3CD
219675_s_at	UXS1	211990_at	HLA-DPA1			218189_s_at	NANS					215465_at	ABCA12	243201_at	HNRNPH2	208729_x_at	HLA-B	212611_at	DTX4	201474_s_at	ITGA3	211990_at	HLA-DPA1	1566678_at	MMP2	231757_at	TAS2R5			222479_s_at	DYNC1LI1	206651_s_at	CPB2	239294_at
237323_at	HKDC1	201137_s_at	HLA-DPB1			225366_at	PGM2					207593_at	ABCG4	214167_s_at	RPLP0 /// RPLP0P6	211799_x_at	HLA-C	237076_at		205885_s_at	ITGA4	201137_s_at	HLA-DPB1	203936_s_at	MMP9	1553529_at	TAS1R2			218013_x_at	DCTN4	214377_s_at	CTRL	212249_at	PIK3R1
238417_at	PGM2L1	203290_at	HLA-DQA1			218231_at	NAGK					220383_at	ABCG5	200763_s_at	RPLP1	217478_s_at	HLA-DMA	227938_s_at	DLL1	201389_at	ITGA5	203290_at	HLA-DQA1	200600_at	MSN	1564883_a_at	TAS1R1			241757_x_at	DYNC2LI1	203716_s_at	DPP4	229392_s_at	PIK3R2
		212999_x_at	HLA-DQB1			241065_x_at	CMAS					231751_at	ABCG8	217670_at	RPLP2	203932_at	HLA-DMB	237327_at	APH1A	216331_at	ITGA7	212999_x_at	HLA-DQB1	209742_s_at	MYL2	230800_at	ADCY4			212345_s_at	CREB3L2	216269_s_at	ELN	208820_at	PTK2
		210982_s_at	HLA-DRA			225853_at	GNPNAT1					224146_s_at	ABCC11	221798_x_at		226878_at	HLA-DOA	223525_at	DLL4	227297_at	ITGA9	210982_s_at	HLA-DRA	205145_s_at	MYL5	1553553_at	TAS2R39			1561939_at	DYNC2H1	211427_s_at	KCNJ13	201087_at	PXN
		215669_at	HLA-DRB4			219675_s_at	UXS1					1552590_a_at	ABCC12	208692_at	RPS3	1554984_a_at	HLA-DOB	228508_at	MAML3	202351_at	ITGAV	215669_at	HLA-DRB4	209949_at	NCF2	1553556_at	TAS2R40			209231_s_at	DCTN5	204401_at	KCNN4	208640_at	RAC1
		217456_x_at	HLA-E			237323_at	HKDC1					1553295_at	ABCA13	200933_x_at	RPS4X	211990_at	HLA-DPA1	218302_at	PSENEN	211945_s_at	ITGB1	217456_x_at	HLA-E	205147_x_at	NCF4	1553558_at	TAS2R41			234361_at	CREB3L3	204487_s_at	KCNQ1	201469_s_at	SHC1
		221875_x_at	HLA-F			240440_at	NPL					1569072_s_at	ABCB5	201909_at	RPS4Y1	201137_s_at	HLA-DPB1	235106_at	MAML2	204626_s_at	ITGB3	221875_x_at	HLA-F	206908_s_at	CLDN11	234108_at	TAS2R45			213498_at	CREB3L1	206000_at	MEP1A	1558211_s_at	SRC
		211530_x_at	HLA-G			214755_at	UAP1L1							200024_at	RPS5	203290_at	HLA-DQA1	215732_s_at	DTX2	214292_at	ITGB4	211530_x_at	HLA-G	208981_at	PECAM1	1570384_at	TAS2R19			229106_at	DYNLL2	207251_at	MEP1B	200931_s_at	VCL
		202637_s_at	ICAM1			227022_at	GNPDA2							211690_at	RPS6	212999_x_at	HLA-DQB1	225415_at	DTX3L	201124_at	ITGB5	202637_s_at	ICAM1	231854_at	PIK3CA	1553561_at	TAS2R50			226455_at	CREB3L4	203434_s_at	MME	38964_r_at	WAS
		204683_at	ICAM2			228073_at	NANP							213941_x_at	RPS7	210982_s_at	HLA-DRA	215492_x_at	PTCRA	226535_at	ITGB6	204683_at	ICAM2	217620_s_at	PIK3CB	216590_at	GNAT3					242636_at		205944_s_at	CLTCL1
		204949_at	ICAM3			226072_at	FUK							214089_at	RPS8 /// RPS8P8	215669_at	HLA-DRB4	49049_at	DTX3	205718_at	ITGB7	204949_at	ICAM3	211230_s_at	PIK3CD							205869_at	PRSS1	211580_s_at	PIK3R3
		229643_at												214317_x_at	RPS9	217456_x_at	HLA-E	239230_at	HES5	211488_s_at	ITGB8	229643_at		239294_at								205402_x_at	PRSS2	204165_at	WASF1
		205885_s_at	ITGA4											214001_x_at		221875_x_at	HLA-F			216840_s_at	LAMA2	205885_s_at	ITGA4	212249_at	PIK3R1							213421_x_at	PRSS3	224813_at	WASL
		227297_at	ITGA9											213350_at	RPS11	211530_x_at	HLA-G			1560078_at	LAMA3	227297_at	ITGA9	229392_s_at	PIK3R2							206396_at	SLC1A1	223116_at	BCAR1
		1554240_a_at	ITGAL											217723_x_at		227314_at	ITGA2			216081_at	LAMA4	1554240_a_at	ITGAL	202789_at	PLCG1							208916_at	SLC1A5	204513_s_at	ELMO1
		205785_at	ITGAM											214245_at	RPS14	201389_at	ITGA5			229570_at		205785_at	ITGAM	204613_at	PLCG2							205799_s_at	SLC3A1	226154_at	DNM1L
		202351_at	ITGAV											200819_s_at	RPS15	205785_at	ITGAM			201505_at	LAMB1	202351_at	ITGAV	215195_at	PRKCA							200924_s_at	SLC3A2	211963_s_at	ARPC5
		211945_s_at	ITGB1											200781_s_at	RPS15A	202351_at	ITGAV			216264_s_at	LAMB2	211945_s_at	ITGB1	207957_s_at	PRKCB							215267_s_at	SLC8A2	211672_s_at	ARPC4
		1555349_a_at	ITGB2											226131_s_at	RPS16	211945_s_at	ITGB1			209270_at	LAMB3	1555349_a_at	ITGB2	206270_at	PRKCG							210804_x_at	SLC8A1	208736_at	ARPC3
		205718_at	ITGB7											201049_s_at	RPS18	1555349_a_at	ITGB2			200771_at	LAMC1	205718_at	ITGB7	211500_at	MAPK11							1562403_a_at	SLC8A3	201954_at	ARPC1B
		211488_s_at	ITGB8											242451_x_at	RPS19	204626_s_at	ITGB3			207517_at	LAMC2	211488_s_at	ITGB8	210059_s_at	MAPK13							207212_at	SLC9A3	207988_s_at	ARPC2
		204584_at	L1CAM											200834_s_at	RPS21	201124_at	ITGB5			205923_at	RELN	204584_at	L1CAM	208820_at	PTK2							207254_at	SLC15A1	224562_at	WASF2
		216617_s_at	MAG											200926_at	RPS23	213728_at	LAMP1			201287_s_at	SDC1	216617_s_at	MAG	212610_at	PTPN11							216865_at	COL14A1	223234_at	MAD2L2
		201029_s_at	CD99											200061_s_at	RPS24	203041_s_at	LAMP2			212154_at	SDC2	201029_s_at	CD99	201087_at	PXN							216910_at	XPNPEP2	200950_at	ARPC1A
		210280_at	MPZ											200091_s_at	RPS25	200901_s_at	M6PR			202071_at	SDC4	210280_at	MPZ	208640_at	RAC1							219615_s_at	KCNK5	227553_at	PIK3R5
		212843_at	NCAM1											217753_s_at	RPS26	207256_at	MBL2			1568574_x_at	SPP1	212843_at	NCAM1	207419_s_at	RAC2							204588_s_at	SLC7A7	203593_at	CD2AP
		205669_at	NCAM2											200741_s_at	RPS27	203949_at	MPO			201107_s_at	THBS1	205669_at	NCAM2	1555340_x_at	RAP1A							227647_at	KCNE3	220638_s_at	CBLC
		204321_at	NEO1											200017_at	RPS27A	204438_at	MRC1 /// MRC1L1			203083_at	THBS2	204321_at	NEO1	200833_s_at	RAP1B							210080_x_at	CELA3A	213464_at	LOC100291393 /// SHC2
		204105_s_at	NRCAM											208904_s_at	RPS28	211887_x_at	MSR1			209561_at	THBS3	204105_s_at	NRCAM	235854_x_at	ROCK1							220135_s_at	SLC7A9	209839_at	DNM3
		206908_s_at	CLDN11											201094_at	RPS29	209949_at	NCF2			204776_at	THBS4	206908_s_at	CLDN11	206106_at	HDAC10 /// LOC100509694 /// MAPK12							217248_s_at	SLC7A8	227197_at	ARHGEF26
		207634_at	PDCD1											221700_s_at	UBA52	205147_x_at	NCF4			1564897_at	TNR	207634_at	PDCD1	203666_at	CXCL12							206151_x_at	CELA3B	1554235_at	CTNNA3
		208981_at	PECAM1											213588_x_at	RPL14	239132_at	NOS1			217413_s_at	TNXB	208981_at	PECAM1	204164_at	SIPA1							243737_at	ATP1B4	243881_at	SHC3
		212588_at	PTPRC											200888_s_at	RPL23	210004_at	OLR1			204534_at	VTN	212588_at	PTPRC	213869_x_at	THY1							218975_at	COL5A3	219431_at	ARHGAP10
		215066_at	PTPRF											200002_at	RPL35	232086_at	PIK3C3			202112_at	VWF	215066_at	PTPRF	204482_at	CLDN5							207077_at	CELA2B	226915_s_at	ARPC5L
		203329_at	PTPRM											219762_s_at	RPL36	206113_s_at	RAB5A			206766_at	ITGA10	203329_at	PTPRM	206828_at	TXK							222982_x_at	SLC38A2	235238_at	SHC4
		239918_at												218049_s_at	MRPL13	201276_at	RAB5B			235666_at	ITGA8	239918_at		202205_at	VASP							222257_s_at	ACE2
		211845_at	PVRL1											222487_s_at	RPS27L	201156_s_at	RAB5C			202898_at	SDC3	211845_at	PVRL1	206219_s_at	VAV1							209082_s_at	COL18A1
		232078_at	PVRL2											218830_at	RPL26L1	208640_at	RAC1			244717_x_at	SV2B	232078_at	PVRL2	205536_at	VAV2							219915_s_at	SLC16A10
		201287_s_at	SDC1											217915_s_at	RSL24D1	214199_at	SFTPD			203069_at	SV2A	201287_s_at	SDC1	203868_s_at	VCAM1							230867_at	COL6A6
		212154_at	SDC2											217559_at	RPL10L	202307_s_at	TAP1			219407_s_at	LAMC3	212154_at	SDC2	200931_s_at	VCL							1553272_at	SLC36A1
		202071_at	SDC4											225541_at	RPL22L1	208428_at	TAP2			234334_s_at	LAMB4	202071_at	SDC4	208622_s_at	EZR							231021_at	SLC6A19
		206211_at	SELE													237215_s_at	TFRC			1554819_a_at	ITGA11	206211_at	SELE	217028_at	CXCR4							240514_at	PGA3
		204563_at	SELL													201107_s_at	THBS1			243139_at	SV2C	204563_at	SELL	211580_s_at	PIK3R3
		206049_at	SELP													203083_at	THBS2			218975_at	COL5A3	206049_at	SELP	205328_at	CLDN10
		209879_at	SELPLG													209561_at	THBS3			220336_s_at	GP6	209879_at	SELPLG	214598_at	CLDN8
		44673_at	SIGLEC1													204776_at	THBS4			215271_at	TNN	44673_at	SIGLEC1	208474_at	CLDN6
		216980_s_at	SPN													204924_at	TLR2			230867_at	COL6A6	216980_s_at	SPN	223509_at	CLDN2
		206970_at	CNTN2													224341_x_at	TLR4			227048_at	LAMA1	206970_at	CNTN2	222549_at	CLDN1
		204482_at	CLDN5													212242_at	TUBA4A			212285_s_at	AGRN	204482_at	CLDN5	214635_at	CLDN9
		203868_s_at	VCAM1													204141_at	TUBB2A					203868_s_at	VCAM1	211504_x_at	ROCK2
		208037_s_at	MADCAM1													209118_s_at	TUBA1A					208037_s_at	MADCAM1	223116_at	BCAR1
		219400_at	CNTNAP1													217268_at	RAB7A					219400_at	CNTNAP1	201058_s_at	MYL9
		235666_at	ITGA8													204840_s_at	EEA1					235666_at	ITGA8	210051_at	RAPGEF3
		201874_at	MPZL1													212631_at	STX7					201874_at	MPZL1	224221_s_at	VAV3
		205328_at	CLDN10													205819_at	MARCO					205328_at	CLDN10	1555977_at
		214598_at	CLDN8													201172_x_at	ATP6V0E1					214598_at	CLDN8	220332_at	CLDN16
		208474_at	CLDN6													211395_x_at	FCGR2C					208474_at	CLDN6	205651_x_at	RAPGEF4
		223509_at	CLDN2													212041_at	ATP6V0D1					223509_at	CLDN2	227553_at	PIK3R5
		222549_at	CLDN1													232460_at						222549_at	CLDN1	210689_at	CLDN14
		214635_at	CLDN9													201527_at	ATP6V1F					214635_at	CLDN9	219640_at	CLDN15
		215020_at	NRXN3													201337_s_at	VAMP3					215020_at	NRXN3	221328_at	CLDN17
		209914_s_at	NRXN1													238765_at	ATP6V1G1					209914_s_at	NRXN1	210808_s_at	NOX1
		209983_s_at	NRXN2													209207_s_at	SEC22B					209983_s_at	NRXN2	1554235_at	CTNNA3
		202898_at	SDC3													37408_at	MRC2					202898_at	SDC3	205163_at	MYLPF
		207315_at	CD226													204158_s_at	TCIRG1					207315_at	CD226	1554812_at	CLDN20
		220332_at	CLDN16													210481_s_at	CLEC4M					220332_at	CLDN16	221089_at	NOX3
		231361_at	NLGN1													239021_at	TLR6					231361_at	NLGN1	224097_s_at	F11R
		213438_at	NFASC													1565668_at	TUBA1B					213438_at	NFASC	232578_at	CLDN18
		228976_at	ICOSLG													202154_x_at	TUBB3					228976_at	ICOSLG	219213_at	JAM2
		210689_at	CLDN14													212664_at	TUBB4					210689_at	CLDN14	219942_at	MYL7
		209031_at	CADM1													208977_x_at	TUBB2C					209031_at	CADM1	223322_at	RASSF5
		219640_at	CLDN15													244700_at						219640_at	CLDN15	231721_at	JAM3
		213325_at	PVRL3													209083_at	CORO1A					213325_at	PVRL3	225369_at	ESAM
		219300_s_at	CNTNAP2													240039_at						219300_s_at	CNTNAP2	221659_s_at	MYL10
		221328_at	CLDN17													203484_at	SEC61G					221328_at	CLDN17	221474_at	MYL12B
		227458_at	CD274													205703_at	ATP6V0A2					227458_at	CD274	228707_at	CLDN23
		210439_at	ICOS													212112_s_at	STX12					210439_at	ICOS	1552535_at	CLDN19
		1554812_at	CLDN20													210808_s_at	NOX1					1554812_at	CLDN20	235937_at	OCLN
		224097_s_at	F11R													222385_x_at	SEC61A1					224097_s_at	F11R
		232578_at	CLDN18													1555729_a_at	CD209					232578_at	CLDN18
		234751_s_at	NLGN3													221089_at	NOX3					234751_s_at	NLGN3
		221933_at	NLGN4X													220197_at	ATP6V0A4					221933_at	NLGN4X
		235838_at	NLGN2													222479_s_at	DYNC1LI1					235838_at	NLGN2
		221921_s_at	CADM3													208898_at	ATP6V1D					221921_s_at	CADM3
		219213_at	JAM2													1557585_at	ATP6V1H					219213_at	JAM2
		224399_at	PDCD1LG2													220069_at	TUBA8					224399_at	PDCD1LG2
		224859_at	CD276													218763_at	STX18					224859_at	CD276
		231721_at	JAM3													219499_at	SEC61A2					231721_at	JAM3
		225369_at	ESAM													211915_s_at	TUBB4Q					225369_at	ESAM
		228707_at	CLDN23													1554406_a_at	CLEC7A					228707_at	CLDN23
		1552535_at	CLDN19													219873_at	COLEC11					1552535_at	CLDN19
		1553194_at	NEGR1													1561939_at	DYNC2H1					1553194_at	NEGR1
		235937_at	OCLN													220310_at	TUBAL3					235937_at	OCLN
																230690_at	TUBB1
																221019_s_at	COLEC12
																227366_at	RILP
																209191_at	TUBB6
																209251_x_at	TUBA1C
																230565_at	ATP6V1G3
																213587_s_at	ATP6V0E2
																1553917_at	PIKFYVE
																212320_at	TUBB
																1553153_at	ATP6V0D2
																1553989_a_at	ATP6V1C2
																230266_at	RAB7B
																214023_x_at	TUBB2B
