# Supplementary material for: The stromal genome heterogeneity between breast and prostate tumors revealed by a comparative transcriptomic analysis
Source: Oncotarget. 2015 Mar 4;6(11):8687–97. doi: 10.18632/oncotarget.3478 (PMC4496176; doi:10.18632/oncotarget.3478)
Supplement: Supplementary file 3 [file oncotarget-06-8687-s003.xls]

## Sheet: breast up-regulated
00380:Tryptophan metabolism(21)		00562:Inositol phosphate metabolism(28)		00982:Drug metabolism − cytochrome P450(21)		02010: ABC transporters(17)		04360: Axon guidance(38)		04742: Taste transduction(14)		04920: Adipocytokine signaling pathway(30)		04976: Bile secretion(21)
TFs	Importance	TFs	Importance	TFs	Importance	TFs	Importance	TFs	Importance	TFs	Importance	TFs	Importance	TFs	Importance
ALPHACP1	0.31094	CDPCR3HD	0.39308	FOXD3	0.27662	RUSH1A	0.33458	P53_DECAMER	0.28144	OCT1	0.35895	MEIS1AHOXA9	0.30093	ER	0.31553
FOXO1	0.25083	TGIF	0.23947	CBF	0.24877	NF1	0.24031	IK2	0.26643	IK3	0.2282	STAT6	0.22308	RUSH1A	0.16951
PEBP	0.19556	NFKAPPAB50	0.17039	SP3	0.24219	LEF1	0.13778	STAT6	0.24742	WT1	0.20674	HFH8	0.21631	PPARG	0.16136
NF1	0.11333	EBOX	0.14365	PEBP	0.19689	GATA1	0.13444	CART1	0.20457	HOX13	0.16935	XFD1	0.18308	ATF1	0.15429
GFI1	0.10997	CETS168	0.14254	SMAD4	0.14258	SOX9_B1	0.12135	MYOGENIN	0.18943	OTX	0.15392	CDP	0.15986	HEN1	0.13636
NFY	0.10889	MEIS1BHOXA9	0.14079	AML	0.13631	STAT3	0.11333	CDP	0.18847	MAX	0.13117	HFH3	0.15981	GCNF	0.1349
LXR_DR4	0.10779	HNF3	0.12281	ZEC	0.12869	MYOD	0.10422	NF1	0.16231	LBP1	0.12647	TEL2	0.14075	TATA	0.13182
PAX2	0.10278	ETS	0.1182	YY1	0.127	RSRFC4	0.10222	P53	0.15168	ZNF219	0.12384	POU3F2	0.13692	ZBRK1	0.11136
GATA1	0.08983	LHX3	0.10307	HIF1	0.1191	HSF	0.08756	ZEC	0.15064	GATA3	0.10398	RORA1	0.13192	PIT1	0.10439
AML	0.08506	NKX22	0.10077	HFH8	0.10576	TATA	0.08617	PPARA	0.14948	MAZR	0.09993	ATATA	0.1259	AMEF2	0.09697
HOXA4	0.08417	TATA	0.09719	PAX8	0.10297	TAACC	0.08611	OCT	0.13892	EBOX	0.07733	BARBIE	0.12522	GR	0.09545
NFMUE1	0.08193	MYOGENIN	0.09669	ERR1	0.08993	TGIF	0.08577	HSF2	0.11944	TAL1BETAITF2	0.05831	VBP	0.1213	MRF2	0.09339
HNF3ALPHA	0.07733	PPARA	0.08772	CHOP	0.0844	EBOX	0.08194	S8	0.11469	FOXJ2	0.05374	OSF2	0.12	ZEC	0.09129
NFAT	0.07681	PPAR_DR1	0.08772	XPF1	0.08333	HFH3	0.07469	NFKB	0.11392	AML	0.05122	TFE	0.1174	HNF4_DR1	0.08717
HNF3	0.07667	TAL1ALPHAE47	0.08607	CDPCR3	0.077	PLZF	0.06167	WT1	0.1134			CEBPA	0.11587	HNF1	0.08485
CDPCR3	0.06831	SZF11	0.08596	SREBP1	0.07418	RFX1	0.05589	E2F1DP1RB	0.11102			PITX2	0.10769	MYOGNF1	0.08106
PEA3	0.06829	MAZ	0.08099	PAX2	0.07083	AP2REP	0.054	SOX9_B1	0.11082			S8	0.10577	DBP	0.06705
SOX	0.06215	TST1	0.07193	TATA	0.07075			FOXD3	0.1097			STAT1	0.10577	TGIF	0.06515
HOXA7	0.06065	OCT	0.07053	LXR	0.06618			PEBP	0.10619			LEF1TCF1	0.1	SP1	0.06395
ZTA	0.06042	CACCCBINDINGFACTOR	0.06754	KAISO	0.06384			LHX3	0.10496			STAT3	0.09038	STAT5B	0.05398
HFH4	0.05236	RREB1	0.06716	HOX13	0.05552			HAND1E47	0.10309			NRSF	0.08346	LMO2COM	0.05075
		S8	0.06645					NFKAPPAB	0.09626			IK3	0.08231
		XPF1	0.0614					MAZ	0.08763			NERF	0.07692
		ATF4	0.06086					NANOG	0.08557			SP3	0.07538
		TFIIA	0.05658					OCT1	0.07835			TAL1ALPHAE47	0.07404
		E12	0.05482					AP4	0.07835			NKX25	0.07385
		HIC1	0.05373					MOVOB	0.07764			TAXCREB	0.07154
		TAXCREB	0.05034					RSRFC4	0.07268			LMO2COM	0.06138
								GATA1	0.06804			SOX	0.05788
								PIT1	0.0672			E2A	0.05337
								HES1	0.06649
								SRY	0.06237
								GFI1B	0.06218
								TAL1ALPHAE47	0.05979
								STAT1	0.05973
								HIC1	0.05773
								PAX5	0.05502
								DR4	0.05052

## Sheet: breast down-regulated
00010: Glycolysis / Gluconeogenesis(25)		00030: Pentose phosphate pathway (33)		00051: Fructose and mannose metabolism(21)		00052: Galactose metabolism(17)		00100: Steroid biosynthesis (21)		00190: Oxidative phosphorylation (21)		00230: Purine metabolism(29)		00240: Pyrimidine metabolism (28)		00250: Alanine, aspartate and glutamate metabolism(29)		00260: Glycine, serine and threonine metabolism (18)		00270: Cysteine and methionine metabolism(20)		00330: Arginine and proline metabolism (34)		00450: Selenocompound metabolism(36)		00480: Glutathione metabolism(15)		00510: N-Glycan biosynthesis(29)		00511: Other glycan degradation(22)		00512: Mucin type O-Glycan biosynthesis(28)		00520: Amino sugar and nucleotide sugar metabolism(29)		00531: Glycosaminoglycan degradation(26)		00532: Glycosaminoglycan biosynthesis - chondroitin sulfate(23)		00533: Glycosaminoglycan biosynthesis - keratan sulfate(25)		00534: Glycosaminoglycan biosynthesis - heparan sulfate (26)		00600: Sphingolipid metabolism(24)		00601: Glycosphingolipid biosynthesis - lacto and neolacto series(26)		00630: Glyoxylate and dicarboxylate metabolism(20)
TFs	Importance	TFs	Importance	TFs	Importance	TFs	Importance	TFs	Importance	TFs	Importance	TFs	Importance	TFs	Importance	TFs	Importance	TFs	Importance	TFs	Importance	TFs	Importance	TFs	Importance	TFs	Importance	TFs	Importance	TFs	Importance	TFs	Importance	TFs	Importance	TFs	Importance	TFs	Importance	TFs	Importance	TFs	Importance	TFs	Importance	TFs	Importance	TFs	Importance
TATA	0.36162	POU6F1	0.4415	NCX	0.30282	KAISO	0.239	PAX1	0.45211	RUSH1A	0.27137	ER	0.1469	CHX10	0.26935	MRF2	0.26186	RREB1	0.27069	T3R	0.209	SMAD3	0.25521	AP3	0.2473	SMAD4	0.22173	FAC1	0.16779	NKX22	0.19375	TBP	0.3364	CREBP1	0.22573	GATA	0.3541	CEBPA	0.14824	SMAD3	0.18413	XFD2	0.52775	FOXP3	0.23827	AP1	0.24184	PPAR_DR1	0.33177
RORA2	0.19366	SF1	0.3365	POU3F2	0.17355	NCX	0.2046	CAAT	0.15667	YY1	0.23333	HEB	0.1342	MYOD	0.21022	VMYB	0.17525	SF1	0.19392	ERR1	0.17729	TCF4	0.22109	TATA	0.24662	TGIF	0.1675	E47	0.15452	CEBPGAMMA	0.17736	SMAD3	0.24955	SPZ1	0.17864	TCF11	0.309	TAL1BETAITF2	0.13594	SPZ1	0.15625	SOX	0.3415	MMEF2	0.16617	E2F	0.21833	ZEC	0.22361
AR	0.17465	PXR	0.30877	TAL1BETAE47	0.15321	ALX4	0.12513	TFE	0.13281	ER	0.16752	ETS2	0.1336	HNF3	0.17661	XFD2	0.17056	SREBP	0.16664	GATA	0.145	NFKAPPAB50	0.21693	NFE2	0.22508	ERR1	0.11511	TAXCREB	0.14447	PU1	0.15352	NFE2	0.2098	EGR3	0.16851	HOXA4	0.27875	SPZ1	0.1264	PITX2	0.13808	LHX3	0.29144	TCF4	0.14987	SREBP	0.17347	VMYB	0.14891
POU6F1	0.1743	TAL1	0.21734	GFI1B	0.13871	VBP	0.11901	TAL1ALPHAE47	0.12257	PPAR_DR1	0.12308	TAL1	0.1288	RFX1	0.15054	P53	0.15232	STAT5B	0.13371	TEF	0.142	EN1	0.14714	P53_DECAMER	0.176	NFE2	0.11165	PEBP	0.12559	RP58	0.125	TCF4	0.16275	MYB	0.13548	TCF11MAFG	0.23802	GFI1B	0.11328	SOX9_B1	0.11971	TGIF	0.1792	NKX61	0.14531	HNF3	0.14361	MAX	0.12891
ATF4	0.14385	POLY	0.12679	GLI	0.13161	MYOGNF1	0.10851	USF2	0.10573	TCF4	0.11795	RP58	0.1098	OCT	0.14032	PR	0.12464	MOVOB	0.1333	CDPCR3	0.12906	MYOGENIN	0.14141	SOX	0.16004	ATF6	0.10917	PEA3	0.11621	RSRFC4	0.12383	NRSF	0.142	TST1	0.13085	TFE	0.16194	NFKAPPAB50	0.11309	ETS	0.11288	OCT4	0.1492	HAND1E47	0.1251	TCF4	0.13944	NKX62	0.12745
NRF2	0.11972	TCF11MAFG	0.12656	TGIF	0.1131	SMAD3	0.10395	MYC	0.08917	ELK1	0.10256	HAND1E47	0.1098	PAX2	0.12366	PPAR_DR1	0.11454	MYOGENIN	0.11862	MYOGNF1	0.11717	MAF	0.12031	HAND1E47	0.14788	PAX	0.09121	EBOX	0.10106	ROAZ	0.11953	HP1SITEFACTOR	0.1416	TBX5	0.12939	ICSBP	0.16167	HNF4	0.08379	MINI19	0.11212	HNF4	0.1435	PAX8	0.11281	HFH3	0.12889	TFE	0.11105
NF1	0.11972	TBX5	0.11725	PEA3	0.11236	E2F4DP2	0.0772	CDX2	0.08478	NRF1	0.10256	PAX2	0.0959	CEBPDELTA	0.11902	LMO2COM	0.10791	LEF1	0.11517	MEIS1BHOXA9	0.11138	TST1	0.11952	MYOGNF1	0.1475	TCF11MAFG	0.08636	PAX	0.08238	DTYPEPA	0.11851	HMEF2	0.12694	CETS168	0.12886	POU6F1	0.15016	TST1	0.08359	SP1	0.11048	PEA3	0.1425	CETS168	0.11182	XVENT1	0.11731	ZID	0.10885
GATA	0.10951	FOXO4	0.10765	E2F4DP2	0.10831	MYCMAX	0.06954	CMYB	0.08056	CREB	0.08718	TAL1BETAE47	0.0946	FOXO4	0.11828	HOXA7	0.10575	NRSF	0.10711	PPAR_DR1	0.11083	TFIIA	0.11589	MEIS1BHOXA9	0.13844	CBF	0.07887	KAISO	0.08045	AP1FJ	0.11421	EBF	0.1252	FOX	0.12181	SOX	0.12987	NKX62	0.08291	NFE2	0.08721	EGR3	0.12629	E2A	0.10619	LRF	0.10856	GEN_INI3	0.10799
TGIF	0.09164	VDR	0.1075	PPARG	0.09613	TAL1BETAE47	0.066	SREBP1	0.07972	MAZR	0.07966	MYC	0.08975	HEN1	0.11828	TAL1	0.10513	CDPCR1	0.08599	SPZ1	0.11083	E4F1	0.10651	PPARA	0.13654	XFD2	0.07222	T3R	0.07871	POU6F1	0.10898	PXR	0.1029	TEF	0.11436	MYOD	0.12682	MINI20	0.07781	ZNF219	0.08317	EFC	0.121	ROAZ	0.10113	NGFIC	0.10153	TAL1BETAE47	0.09201
FOXD3	0.08607	BEL1	0.10647	PXR	0.08788	MEF2	0.06187	ZIC2	0.07482	PBX1	0.07863	PEA3	0.0816	HOXA7	0.11048	E12	0.10167	SPZ1	0.08187	EN1	0.1025	P53_DECAMER	0.10208	MSX1	0.13333	HNF3ALPHA	0.06829	MYC	0.07854	MAX	0.0976	POU3F2	0.09622	RREB1	0.11287	NRF2	0.12396	FOXP3	0.07547	AP4	0.08226	LYF1	0.11325	GATA	0.09672	TAL1BETAE47	0.09838	FOX	0.08879
NCX	0.08451	PAX	0.10367	TFE	0.08657	GATA2	0.06109	SOX	0.06789	TFIIA	0.07778	USF2	0.079	TGIF	0.10517	HSF1	0.10128	AHRARNT	0.07414	EGR2	0.09464	EGR3	0.1013	TST1	0.13165	HMGIY	0.06102	TCF4	0.07792	HOXA4	0.07344	PBX1	0.08863	SREBP1	0.10676	OCT4	0.12118	HSF2	0.07197	NERF	0.08077	TBP	0.1016	MSX1	0.09331	MYOD	0.09517	TFIIA	0.08576
GCM	0.07852	HNF3ALPHA	0.10191	PIT1	0.07445	XVENT1	0.0586	E12	0.06659	BEL1	0.07318	DR3	0.0776	HOX13	0.10081	STAT	0.09654	BACH1	0.07212	STAT6	0.0805	CDPCR1	0.09896	HOXA7	0.12442	CETS168	0.05581	NANOG	0.07766	TAL1BETAE47	0.07305	LHX3	0.08787	IRF7	0.1062	P53_DECAMER	0.10271	STAT5B	0.07148	FOX	0.07681	STAT5A	0.09975	CHOP	0.09047	PAX4	0.09087	SREBP	0.08575
SOX	0.07817	TAL1BETAE47	0.09308	T3R	0.07435	PEA3	0.05698	CDXA	0.06458	EGR3	0.06838	COUP	0.075	MYOGENIN	0.0914	LXR_DR4	0.09402	NF1	0.06575	ACAAT	0.07587	NF1	0.09688	ARP1	0.11418	NKX61	0.05342	ZF5	0.07751	POU1F1	0.07187	POU6F1	0.0776	TAL1BETAE47	0.10439	STRA13	0.09358	PEBP	0.0625	HTF	0.07659	TCF11	0.092	POLY	0.08828	MMEF2	0.07852	S8	0.0806
PPAR_DR1	0.0757	TFE	0.09175	POLY	0.06718	TAL1	0.05333	E4F1	0.06313	VBP	0.06667	NKX61	0.0732	E2F1DP1RB	0.09113	NRSF	0.08712	TST1	0.0612	MYCMAX	0.06417	E12	0.09661	XPF1	0.10958	ZIC1	0.0517	HNF3B	0.07434	FOXO4	0.06719	TATA	0.0766	TATA	0.09171	FOXJ2	0.07942	PXR	0.06206	HOX13	0.0762	FOXO4	0.08775	MYOD	0.08711	CREB	0.07755	HNF3	0.07465
AML	0.0757	GATA2	0.08103	TFIII	0.06377	ZIC1	0.05154	POU3F2	0.06056	SRY	0.06654	IPF1	0.0728	TBP	0.08423	ZEC	0.08653	TCF11	0.06056	EGR1	0.06031	SOX	0.09531	XFD2	0.10898	AREB6	0.0505	TAL1BETAE47	0.07429	ZIC2	0.0625	MEIS1AHOXA9	0.07467	YY1	0.08982	R	0.07924	LEF1TCF1	0.06025	NFAT	0.07377	SOX9_B1	0.08625	STAT1	0.08039	NF1	0.07569	AML1	0.06953
STAT1	0.0695	E2A	0.08098	NGFIC	0.06367	FREAC4	0.051	GC	0.05833	CEBP	0.06132	HOX13	0.07	STAT1	0.0828	NKX22	0.0808	E47	0.05884	E2A	0.05958	YY1	0.08906	CART1	0.09688			XVENT1	0.07159	PAX	0.06215	PAX2	0.0705	ATF3	0.08745	TAL1BETAE47	0.06962	TCF11	0.06016	OCT4	0.07344	AP1FJ	0.08563	SPZ1	0.07882	MAX	0.07472	TCF4	0.06595
EGR3	0.06767	SZF11	0.07775	HFH8	0.06149	AFP1	0.05081	HFH8	0.0566	MEF3	0.0609	BRN2	0.0688	LXR_DR4	0.07208	EGR3	0.07848	POU6F1	0.05841	IPF1	0.05917	RREB1	0.08646	E12	0.09469			MOVOB	0.07045	TGIF	0.06211	ETS	0.06814	HFH1	0.0867	RFX1	0.06856	TAL1	0.0577	POLY	0.07332	TEL2	0.07846	SRF	0.07723	LMO2COM	0.06257	ALPHACP1	0.06536
VDR	0.06587	SREBP	0.07641	HNF6	0.05998			LDSPOLYA	0.05556	R	0.06076	IRF	0.0677	PPARG	0.06667	MYOGENIN	0.07393	ATF4	0.05095	E2F1DP1RB	0.05691	ZIC1	0.08333	RSRFC4	0.09237			TFIIA	0.06838	CEBPDELTA	0.05943	EN1	0.0625	PXR	0.08251	TATA	0.0684	SOX9_B1	0.05766	POU3F2	0.06851	TST1	0.07595	RFX1	0.07578	NFKAPPAB65	0.06181	TEL2	0.05764
LEF1TCF1	0.05599	E2F1DP2	0.07406	LXR_DR4	0.05794			ERR1	0.05538	ERR1	0.05983	ETS1	0.0666	PEA3	0.06452	AMEF2	0.07146			HNF3	0.05458	HMX1	0.0776	SOX9_B1	0.0895			AP2GAMMA	0.06692	NKX3A	0.05803	CEBPGAMMA	0.06114	SF1	0.07447	VJUN	0.06736	HOX13	0.05625	SEF1	0.06779	HOX13	0.074	GFI1B	0.06848	STAT5A	0.06111	MYOGNF1	0.05495
HFH8	0.05238	GFI1B	0.07358	LHX3	0.05685			IK1	0.05425	OSF2	0.05716	FOXJ2	0.06545	ETS2	0.06452	TST1	0.07134			HES1	0.05187	HOXA7	0.07187	FOXP3	0.085			CDP	0.06622	HFH4	0.05572	TCF11	0.05815	PIT1	0.06551	HOXA3	0.06622	RSRFC4	0.05562	CACCCBINDINGFACTOR	0.06779	ATF6	0.07162	NGFIC	0.06572	MYC	0.05944	NERF	0.05242
PAX	0.05176	SP1	0.07076	NF1	0.05363			ALPHACP1	0.05035	OLF1	0.05043	MEIS1	0.0644	RSRFC4	0.06317	SMAD3	0.06976					HNF3	0.07091	SMAD	0.08015			XBP1	0.06592	HMEF2	0.05409	OCT1	0.0564	SREBP	0.06082	POU1F1	0.06424	FOXO3	0.05535	E4BP4	0.0672	CREBP1CJUN	0.0705	HTF	0.06232	ZIC1	0.057
TAL1	0.05107	STAT1	0.06544									PADS	0.0624	TEL2	0.06089	OSF2	0.06315					HNF4_DR1	0.06602	FOXD3	0.08008			LXR_DR4	0.06562	TFE	0.05312	MEIS1BHOXA9	0.0561	TAL1ALPHAE47	0.05952	ZTA	0.06424	AHR	0.05402	STAT5B	0.06095	PPARA	0.066	TCF11	0.06221	HFH4	0.05692
XFD1	0.05077	HMEF2	0.06499									TAL1ALPHAE47	0.0616	TCF11	0.05488	PADS	0.06038					FOXP3	0.06489	ZBRK1	0.07983			GATA1	0.06516			TAL1ALPHAE47	0.0554	SOX	0.05882	S8	0.05903	COMP1	0.05112	LEF1TCF1	0.05709	SMAD4	0.0641	E4F1	0.05808	P53_DECAMER	0.05669
HNF1	0.0507	BACH1	0.06344									CREB	0.06032	GR	0.05403	IK3	0.05859					ZEC	0.06302	CEBPGAMMA	0.07969			IRF2	0.0643			RFX1	0.05295	GEN_INI3	0.05765	HMEF2	0.05556			RORA1	0.05493	TAL1ALPHAE47	0.05675	DR3	0.05535	OCT1	0.05519
LXR_DR4	0.0507	LEF1TCF1	0.06189									CRX	0.06	PPAR_DR1	0.05322	USF2	0.05584					NFKB	0.06268	SOX5	0.07733			CDPCR3	0.06383			OCT	0.0525	USF	0.05511	RSRFC4	0.05555			CREBATF	0.053	MEIS1BHOXA9	0.05506			TEF	0.05509
		HFH8	0.05944									MMEF2	0.0552	KROX	0.05269	TFE	0.05417					XFD3	0.06258	HFH8	0.07583			MTATA	0.06263			HFH3	0.05241	GLI	0.05479	HSF2	0.05104					S8	0.05187			GEN_INI	0.05203
		UF1H3BETA	0.05875									STAT6	0.0552	ZEC	0.05242	COUP	0.05398					E2F1DP1RB	0.06123	E4BP4	0.07384			MAX	0.05874			PPARA	0.0506	HFH3	0.05447
		PPAR_DR1	0.0575									NKX25	0.0528	E2F1	0.05108	TEF	0.05224					LXR_DR4	0.06034	CREBP1CJUN	0.06667			ETS2	0.05465			PTF1BETA	0.05024	E2A	0.05253
		OCT	0.05733									MEF2	0.0504			CLOCKBMAL	0.05071					TAL1BETAITF2	0.05664	HOX13	0.06603			MEIS1	0.05342					MMEF2	0.05172
		RP58	0.0566																			POU6F1	0.05547	EBOX	0.06392
		TEL2	0.056																			TBP	0.05498	HNF3ALPHA	0.05656
		AHR	0.05469																			FOXO1	0.05339	TITF1	0.05625
		SOX	0.05299																			PAX	0.05312	AIRE	0.0547
																						ETS2	0.05254	TAL1	0.05456
																								CAAT	0.05408
																								MYOD	0.05292
[truncated: 96 more columns]

## Sheet: prostate up-regulated
00020: Citrate cycle (TCA cycle)(27)		00190: Oxidative phosphorylation(21)		00250: Alanine, aspartate and glutamate metabolism(29)		00290: Valine, leucine and isoleucine biosynthesis(32)		00310: Lysine degradation(30)		00340: Histidine metabolism(22)		00380: Tryptophan metabolism(26)		00450: Selenocompound metabolism(36)		00563: Glycosylphosphatidylinositol(GPI)-anchor biosynthesis(16)		00620: Pyruvate metabolism(17)		00640: Propanoate metabolism(15)		00670: One carbon pool by folate(33)		00860: Porphyrin and chlorophyll metabolism(23)		00970: Aminoacyl-tRNA biosynthesis(23)		03013: RNA transport(31)		03018: RNA degradation(35)		03020: RNA polymerase(13)		03022: Basal transcription factors(20)		03030: DNA replication(11)		03040: Spliceosome(30)		04070: Phosphatidylinositol signaling system(24)		04110: Cell cycle(33)		04622: RIG-I-like receptor signaling pathway(26)		04664: Fc epsilon RI signaling pathway(38)		04722: Neurotrophin signaling pathway(22)
TFs	Importance	TFs	Importance	TFs	Importance	TFs	Importance	TFs	Importance	TFs	Importance	TFs	Importance	TFs	Importance	TFs	Importance	TFs	Importance	TFs	Importance	TFs	Importance	TFs	Importance	TFs	Importance	TFs	Importance	TFs	Importance	TFs	Importance	TFs	Importance	TFs	Importance	TFs	Importance	TFs	Importance	TFs	Importance	TFs	Importance	TFs	Importance	TFs	Importance
VMYB	0.23351	RUSH1A	0.27137	MRF2	0.26186	TAL1ALPHAE47	0.29063	PAX6	0.25244	MYOGNF1	0.40017	ALPHACP1	0.30104	AP3	0.2473	EGR1	0.245	CREBP1CJUN	0.26012	STAT4	0.43869	MAZR	0.62485	PEBP	0.38971	CDC5	0.31951	TEL2	0.29971	COUP_DR1	0.37408	NRF1	0.21556	TGIF	0.71896	E2F4DP2	0.53985	ELK1	0.20379	TGIF	0.31267	E2F4DP2	0.28902	ATATA	0.54635	OTX	0.56166	STAT1	0.17952
MYOD	0.22724	YY1	0.23333	VMYB	0.17525	HFH3	0.27331	POU1F1	0.20587	MYOD	0.15914	FOXO1	0.22235	TATA	0.24662	AML	0.22181	NANOG	0.14158	NFE2	0.20767	LXR	0.27897	PBX1	0.29327	NKX22	0.29044	STAF	0.23882	MEF3	0.24577	HIC1	0.17222	VMAF	0.33042	E2F1DP2	0.2161	RUSH1A	0.19487	CETS168	0.27733	E2F1DP2	0.24436	ISRE	0.33542	FREAC7	0.38155	NKX25	0.16095
ERR1	0.21969	ER	0.16752	XFD2	0.17056	NKX3A	0.15078	COUP	0.18811	HELIOSA	0.15869	GFI1	0.15293	NFE2	0.22508	STAT1	0.18556	GATA	0.12737	COUP	0.15733	MINI19	0.27044	LMO2COM	0.24375	TAL1ALPHAE47	0.18473	MYB	0.22176	CEBPA	0.24063	SP1	0.16296	TST1	0.25232	ER	0.21023	MINI20	0.17189	S8	0.273	MYOGENIN	0.18333	NFKAPPAB	0.33382	PAX8	0.20338	CBF	0.15286
BRN2	0.18405	PPAR_DR1	0.12308	P53	0.15232	PEA3	0.15069	NFY	0.18049	LBP1	0.14724	NMYC	0.14245	P53_DECAMER	0.176	ZF5	0.11334	TGIF	0.12105	TCF4	0.14402	UF1H3BETA	0.21599	SRF	0.21519	LMO2COM	0.14517	CREB	0.19309	P53_DECAMER	0.17822	PEA3	0.15361	TAL1ALPHAE47	0.25169	E2F1DP1	0.19773	E2	0.16741	NERF	0.22092	MYCMAX	0.17886	NFKB	0.27222	TAXCREB	0.19324	OTX	0.15036
HFH8	0.18171	TCF4	0.11795	PR	0.12464	ZIC1	0.12986	PAX2	0.1661	VBP	0.14578	POU3F2	0.13415	SOX	0.16004	GZF1	0.11102	HOXA7	0.12082	POU6F1	0.10004	XPF1	0.19743	HNF4	0.16712	PEBP	0.14189	TCF4	0.18588	MEIS1AHOXA9	0.15338	MINI20	0.13537	XVENT1	0.22417	RORA2	0.18561	TAACC	0.15156	PU1	0.18833	OCT	0.17124	IRF	0.24319	FOXD3	0.18912	HMGIY	0.12911
TAL1BETAE47	0.16267	ELK1	0.10256	PPAR_DR1	0.11454	MAX	0.1226	NKX3A	0.15343	ISRE	0.11353	NF1	0.13098	HAND1E47	0.14788	COUP	0.10417	FOXO1	0.11363	MAX	0.0944	USF	0.18382	AML	0.16264	CEBP	0.13311	COUP_DR1	0.18368	HNF3	0.14412	MYCMAX	0.12778	CEBPDELTA	0.20495	GATA3	0.13939	RBPJK	0.14375	NFKAPPAB50	0.16083	WT1	0.16829	IRF7	0.2379	POU3F2	0.18767	VMAF	0.12792
MAX	0.16208	NRF1	0.10256	LMO2COM	0.10791	XFD3	0.11024	MAX	0.14488	KAISO	0.11293	NFY	0.13072	MYOGNF1	0.1475	RSRFC4	0.09488	MYOGENIN	0.09447	COUPTF	0.07989	NRSF	0.18235	SPZ1	0.12163	FOXP3	0.11459	HNF4	0.14021	CDPCR3	0.14347	E2F	0.1037	MEIS1BHOXA9	0.19672	MYOGENIN	0.09432	MEF2	0.125	T3R	0.15367	E2F1DP1	0.15854	RFX	0.17161	NKX25	0.18649	RFX1	0.10333
LMO2COM	0.15981	CREB	0.08718	HOXA7	0.10575	CEBPGAMMA	0.10868	MYCMAX	0.11951	FOXO1	0.09802	E2	0.12096	MEIS1BHOXA9	0.13844	ETF	0.09	PAX	0.09234	NFY	0.07543	PAX2	0.1399	RUSH1A	0.11555	TAL1	0.10369	PEA3	0.13941	STAT6	0.12243	SOX5	0.09549	STAT3	0.1075	E2F	0.08455	TST1	0.1091	HNF3	0.12667	S8	0.14837	TFIIA	0.15677	STAT6	0.17095	PU1	0.10167
POU1F1	0.14332	MAZR	0.07966	TAL1	0.10513	CETS168	0.1074	MEIS1AHOXA9	0.11268	STAT5B	0.09534	GATA1	0.08902	PPARA	0.13654	SMAD3	0.07726	HSF2	0.08865	AR	0.06961	STAF	0.13217	LBP1	0.11358	HMX1	0.10182	SOX5	0.13676	HNF3ALPHA	0.12031	XFD2	0.09103	PAX3	0.10029	OTX	0.0822	XFD3	0.10567	PAX8	0.12467	TAL1BETAE47	0.14477	IRF2	0.1454	OCT4	0.16892	WT1	0.09905
SEF1	0.14108	PBX1	0.07863	E12	0.10167	CREBP1CJUN	0.10725	TST1	0.1086	CHX10	0.07831	PAX2	0.08878	MSX1	0.13333	CETS168	0.07622	EVI1	0.08592	NKX62	0.06365	RP58	0.12838	CREL	0.109	XFD3	0.0965	HSF	0.12088	HNF4_DR1	0.11949	ATF1	0.08074	PEA3	0.09733	STAT1	0.07652	FREAC2	0.09844	TCF11	0.11083	PAX6	0.13923	COUP	0.13793	XFD2	0.13243	NKX61	0.0869
ALX4	0.11466	TFIIA	0.07778	HSF1	0.10128	TITF1	0.09917	HOXA4	0.10848	TBX5	0.07741	LXR_DR4	0.08022	TST1	0.13165	ELK1	0.07472	AML1	0.07664	RORA2	0.06291	LXR_DR4	0.12436	VDR	0.10327	RORA1	0.09524	RFX	0.11941	YY1	0.11691	ATF	0.07129	XFD3	0.09667	YY1	0.05091	STAT6	0.09821	LHX3	0.104	NCX	0.11941	T3R	0.11181	MSX1	0.12365	AML	0.08571
FOXO3	0.11361	BEL1	0.07318	STAT	0.09654	P53	0.09863	NFKB	0.10488	PAX6	0.07707	GEN_INI	0.07988	HOXA7	0.12442	NGFIC	0.06889	PAX1	0.07552	NFKAPPAB50	0.05866	PIT1	0.11806	HNF4ALPHA	0.09883	HNF4_DR1	0.09506	TST1	0.09507	XFD2	0.11213	FOXO1	0.05484	PAX	0.08558			HIC1	0.09176	PPAR_DR1	0.104	TAL1	0.11626	PTF1BETA	0.10208	LEF1TCF1	0.11453	HOX13	0.08491
TCF4	0.10905	EGR3	0.06838	LXR_DR4	0.09402	HAND1E47	0.09847	PEBP	0.10236	NFKB	0.07096	MEF2	0.07829	ARP1	0.11418	MAF	0.05556	XBP1	0.0661	PAX9	0.05683	E2F1DP1	0.1179	TCF11MAFG	0.09081	MYCMAX	0.07623	TAL1	0.08971	CART1	0.11066	FOXP3	0.05163	NFE2	0.07953			TAL1BETAE47	0.09062	NKX62	0.10167	ALPHACP1	0.11402	NRF2	0.09444	TAL1	0.10964	MYOGNF1	0.07976
MYOGNF1	0.09741	VBP	0.06667	NRSF	0.08712	MYOGENIN	0.09236	MTATA	0.09956	TAL1	0.0681	TAACC	0.07646	XPF1	0.10958	IRF2	0.05556	MAX	0.06242	AIRE	0.05502	TAL1BETAITF2	0.11551	RORA2	0.08846	E2A	0.075	YY1	0.08235	POU6F1	0.09972			NFY	0.07146			NANOG	0.09018	OCT1	0.09333	MYOD	0.11057	PAX1	0.09217	SMAD3	0.10541	AP2ALPHA	0.07738
TAXCREB	0.08724	SRY	0.06654	ZEC	0.08653	FOXO3	0.0885	MEF3	0.09909	IRF7	0.06702	HNF3ALPHA	0.07543	XFD2	0.10898	IPF1	0.05436	TCF4	0.05993	HNF4	0.05388	ZIC2	0.11351	NKX22	0.08331	NFKB	0.07459	E4BP4	0.07868	TCF4	0.09863			FREAC7	0.06556			TEF	0.08789	RP58	0.083	KROX	0.09935	ZNF219	0.08228	FREAC4	0.10253	TST1	0.07616
ALPHACP1	0.08203	CEBP	0.06132	NKX22	0.0808	OSF2	0.08576	LXR_DR4	0.09794	MYC	0.06379	PEBP	0.07293	CART1	0.09688	PPAR_DR1	0.05155	TAL1BETAITF2	0.0597			PXR	0.11268	OCT	0.08125	GFI1B	0.06867	STAT5A	0.07618	VJUN	0.09632			NFKAPPAB65	0.06174			XFD2	0.08044	HSF	0.07933	AP1FJ	0.09817	COREBINDINGFACTOR	0.07075	POU1F1	0.10169	XFD1	0.07429
SMAD4	0.08129	MEF3	0.0609	EGR3	0.07848	41916	0.0809	VMYB	0.09756	PPARA	0.06211	FOXO3	0.07226	E12	0.09469			AP4	0.05757			NGFIC	0.10581	HEB	0.07861	MYOGENIN	0.06609	SPZ1	0.07371	E2F4DP2	0.08952			MYOGNF1	0.0526			CDPCR3HD	0.07812	TAXCREB	0.07398	RFX1	0.09593	STAT1	0.06875	CEBPGAMMA	0.08974	SRY	0.07333
PAX1	0.07338	R	0.06076	MYOGENIN	0.07393	CEBPDELTA	0.08052	OCT	0.09305	STAT1	0.05859	AML	0.06768	RSRFC4	0.09237							RORA1	0.09303	MMEF2	0.07464	MAZR	0.06461	TAACC	0.07206	HNF3B	0.0875			VJUN	0.05217			HMX1	0.06695	TFIIA	0.07199	CAAT	0.09106	RBPJK	0.06597	XPF1	0.08716	MEF2	0.07286
ETS2	0.0683	ERR1	0.05983	AMEF2	0.07146	CLOX	0.07573	RORA2	0.08988	HIF1	0.05776	LMO2COM	0.06317	SOX9_B1	0.0895							ETF	0.08446	NRSE	0.06731	LBP1	0.05498	RORA1	0.06765	LEF1TCF1	0.08715			GATA6	0.05177			MZF1	0.06417	CBF	0.06708	MYC	0.08811	NRSE	0.0658	TITF1	0.0826	AP2	0.07238
NRF2	0.06813	OSF2	0.05716	TST1	0.07134	NKX61	0.0709	TEF	0.08885	STAT5A	0.05652	ZBRK1	0.0564	FOXP3	0.085							FOXP3	0.08142	BARBIE	0.06286	FOXD3	0.05424	LEF1TCF1	0.06588	LPOLYA	0.08272			LPOLYA	0.05104			LEF1TCF1	0.06387	EBOX	0.062	ZIC2	0.08171	GATA6	0.06198	ATF6	0.07686	IK2	0.06762
HOX13	0.06783	OLF1	0.05043	SMAD3	0.06976	P300	0.06914	LMO2COM	0.08439	USF	0.05552	MEIS1BHOXA9	0.05425	SMAD	0.08015							STAT5B	0.08092	SREBP1	0.05889	PAX6	0.05254	PLZF	0.06588	TCF11	0.08088							MYOD	0.0625	XPF1	0.06183	SREBP1	0.07967	WHN	0.0566	STAT	0.07601	PAX5	0.06667
CREBP1	0.06247			OSF2	0.06315	BRCA	0.06736	TAL1	0.07816	GFI1B	0.05483	HNF3	0.05177	FOXD3	0.08008							SPZ1	0.0736	TAL1BETAITF2	0.05865	SF1	0.0523	TAL1ALPHAE47	0.06441	PR	0.07976							GATA4	0.05971	TAL1BETAE47	0.059	E2F1	0.07947	NFKAPPAB65	0.0559	HP1SITEFACTOR	0.07432	SP1	0.06593
TBP	0.0613			PADS	0.06038	MYOGNF1	0.06317	NCX	0.07643			IPF1	0.05171	ZBRK1	0.07983							BACH2	0.07004	CBF	0.05632	AIRE	0.0508	VDR	0.06	POLY	0.07537							HFH8	0.05781	AP1FJ	0.05323	LEF1TCF1	0.0748	NRSF	0.05382	OSF2	0.07061
TAL1	0.0587			IK3	0.05859	PBX1	0.05986	WT1	0.07312			RSRFC4	0.05073	CEBPGAMMA	0.07969							EGR1	0.06475					NRF1	0.06	PPAR_DR1	0.07335							E2F1	0.05411	CEBP	0.05067	MOVOB	0.06331	NERF	0.05382	PAX4	0.0695
AML1	0.05781			USF2	0.05584	CDX2	0.05931	CEBP	0.06349			ARP1	0.05	SOX5	0.07733							STAT	0.0636					HIF1	0.05882	BRCA	0.07013							TEF1	0.05402			NRF2	0.0622	HNF3	0.05347	STAT1	0.06926
TATA	0.05457			TFE	0.05417	PAX8	0.05625	FREAC4	0.0611			SRF	0.05	HFH8	0.07583							ISRE	0.06077					OCT1	0.05825	PAX8	0.06838							NFY	0.05402			CREB	0.05985	ATF1	0.05208	AMEF2	0.06902
AP4	0.05345			COUP	0.05398	LXR_DR4	0.05472	TBP	0.06039					E4BP4	0.07384							CREBP1	0.05939					SMAD	0.05588	CBF	0.06673							YY1	0.05312			YY1	0.05813			PADS	0.06892
				TEF	0.05224	AHRARNT	0.05306	DR3	0.0578					CREBP1CJUN	0.06667							LHX3	0.05883					STAT1	0.05512	TITF1	0.06112							RFX1	0.05078			HSF	0.05772			MAZ	0.06763
				CLOCKBMAL	0.05071	RUSH1A	0.05278	AML	0.0544					HOX13	0.06603							RSRFC4	0.05838					SOX9_B1	0.05235	SOX5	0.05882							VJUN	0.05045			AR	0.05757			MEIS1	0.06757
						COREBINDINGFACTOR	0.05243	BRACH	0.05345					EBOX	0.06392							AP1FJ	0.05754					STAT6	0.051	FREAC7	0.05588							ZIC3	0.0502			STAT3	0.05691			AML	0.06267
						EFC	0.05104							HNF3ALPHA	0.05656							ALPHACP1	0.05599					PU1	0.05	CLOX	0.05541											MTATA	0.05691			SMAD4	0.05912
						MEIS1BHOXA9	0.05035							TITF1	0.05625							SMAD	0.05506							PIT1	0.055											HIF1	0.05589			AP2ALPHA	0.05824
														AIRE	0.0547							MYB	0.05221							AP3	0.05285											RBPJK	0.05122			MYB	0.05692
														TAL1	0.05456															TST1	0.05246															LBP1	0.05617
														CAAT	0.05408															HFH4	0.05184															RSRFC4	0.05556
														MYOD	0.05292																															GATA	0.05541
																																														DR1	0.05207
																																														EGR2	0.05203
[truncated: 14 more columns]

## Sheet: prostate down-regulated
00500: Starch and sucrose metabolism(26)		00512: Mucin type O-Glycan biosynthesis(33)		00514: Other types of O-glycan biosynthesis(20)		00520: Amino sugar and nucleotide sugar metabolism(29)		00601: Glycosphingolipid biosynthesis - lacto and neolacto series(26)		00740: Riboflavin metabolism(30)		02010: ABC transporters(22)		03010: Ribosome(20)		04145: Phagosome(36)		04330: Notch signaling pathway(23)		04512: ECM-receptor interaction(29)		04514: Cell adhesion molecules (CAMs)(33)		04670: Leukocyte transendothelial migration(36)		04742: Taste transduction(17)		04950: Maturity onset diabetes of the young(35)		04962: Vasopressin-regulated water reabsorption(23)		04974: Protein digestion and absorption(24)		05100: Bacterial invasion of epithelial cell(36)
TFs	Importance	TFs	Importance	TFs	Importance	TFs	Importance	TFs	Importance	TFs	Importance	TFs	Importance	TFs	Importance	TFs	Importance	TFs	Importance	TFs	Importance	TFs	Importance	TFs	Importance	TFs	Importance	TFs	Importance	TFs	Importance	TFs	Importance	TFs	Importance
PEBP	0.3125	VDR	0.34929	AML	0.44375	CREBP1	0.22573	AP1	0.24184	E2F1DP2	0.42258	NF1	0.28924	STAF	0.27852	TST1	0.29705	OCT	0.23157	NFKAPPAB	0.29494	VDR	0.34929	LMO2COM	0.2299	OCT	0.50067	LDSPOLYA	0.71894	HAND1E47	0.26883	TST1	0.29773	MYOD	0.20597
YY1	0.19923	ZIC3	0.33794	SOX9_B1	0.37135	SPZ1	0.17864	E2F	0.21833	FOXP3	0.29354	TATA	0.22417	NRF2	0.26197	IRF	0.22794	HEN1	0.19135	TST1	0.23427	ZIC3	0.33794	VJUN	0.20637	OCT1	0.45238	PXR	0.29439	ER	0.17	NFAT	0.19668	POLY	0.20373
XPF1	0.1641	BRN2	0.31223	YY1	0.22267	EGR3	0.16851	SREBP	0.17347	EGR2	0.19745	GATA1	0.17306	CETS1P54	0.22887	TFE	0.18389	LXR	0.18641	AP3	0.22191	BRN2	0.31223	MMEF2	0.17549	WT1	0.20792	PPAR_DR1	0.26748	HFH3	0.16187	STAT6	0.17329	RBPJK	0.19403
TCF11	0.15753	HFH8	0.26986	SP3	0.19083	MYB	0.13548	HNF3	0.14361	NKX25	0.15795	HFH3	0.16319	STAT1	0.20255	LBP1	0.18213	STAT3	0.17735	NRSF	0.18385	HFH8	0.26986	POU6F1	0.16642	EBOX	0.14658	MOVOB	0.19631	MYOGENIN	0.14688	AP3	0.15308	POU3F2	0.18088
SOX	0.15333	PAX2	0.2156	SOX	0.18438	TST1	0.13085	TCF4	0.13944	ALPHACP1	0.13125	AP2REP	0.14395	E2F	0.18365	STAT6	0.17064	POLY	0.16843	NFAT	0.17921	PAX2	0.2156	MAF	0.16042	OCT4	0.14286	RP58	0.18973	NCX	0.14656	GATA6	0.147	NKX25	0.17761
EBOX	0.13195	MEIS1AHOXA9	0.17926	HEN1	0.16825	TBX5	0.12939	HFH3	0.12889	SOX5	0.09702	MYOD	0.11806	CREB	0.16761	MEF2	0.14087	STRA13	0.16795	SRF	0.16994	MEIS1AHOXA9	0.17926	MSX1	0.15196	HOX13	0.13958	PAX3	0.1769	STAT6	0.14375	VJUN	0.13878	VJUN	0.16493
GATA	0.0991	HOXA3	0.13923	PEBP	0.14182	CETS168	0.12886	XVENT1	0.11731	MYOGENIN	0.09485	RUSH1A	0.11426	E2	0.15387	SOX	0.12651	ZNF219	0.12821	MAZ	0.1514	HOXA3	0.13923	NKX22	0.13787	ZNF219	0.12448	GATA1	0.17427	CETS1P54	0.1325	NFKB	0.12808	FREAC4	0.16265
SRF	0.09904	PBX1	0.13475	SREBP	0.13609	FOX	0.12181	LRF	0.10856	TGIF	0.08869	TAL1BETAE47	0.10503	YY1	0.14789	ELF1	0.1151	DTYPEPA	0.127	TCF4	0.15	PBX1	0.13475	PBX1	0.13456	IK3	0.10458	XFD3	0.17379	FOXO1	0.12734	PPARG	0.10959	PU1	0.15448
OCT	0.09171	STAT6	0.12979	AML1	0.095	TEF	0.11436	NGFIC	0.10153	PAX9	0.08608	MYOGNF1	0.10173	GC	0.09759	STAT	0.10067	XFD2	0.12088	NF1	0.14059	STAT6	0.12979	CETS168	0.12984	E2A	0.09786	TAL1BETAITF2	0.1719	WT1	0.1225	NF1	0.10942	STAT6	0.12929
OCT1	0.09131	POU1F1	0.12411	RORA2	0.08417	RREB1	0.11287	TAL1BETAE47	0.09838	NGFIC	0.08514	FREAC2	0.10158	CACD	0.08617	ELK1	0.09866	TAACC	0.11054	HNF3B	0.12584	POU1F1	0.12411	STAT6	0.12402	MAZR	0.0959	SP3	0.15987	STAT5B	0.09544	SREBP	0.09466	ISRE	0.12649
SF1	0.08795	SREBP1	0.1203	LEF1TCF1	0.08402	SREBP1	0.10676	MYOD	0.09517	HSF1	0.08409	IRF7	0.10154	NRF1	0.08451	MSX1	0.09736	ZTA	0.11038	STAT6	0.10337	SREBP1	0.1203	SREBP1	0.12402	TEL2	0.08992	HFH3	0.15756	PAX5	0.085	USF	0.09386	E2F	0.12537
AML	0.08737	NFY	0.11802	SPZ1	0.08292	IRF7	0.1062	PAX4	0.09087	RFX1	0.07959	TAL1ALPHAE47	0.10087	NKX25	0.08011	NCX	0.09438	STAT4	0.10489	TAL1ALPHAE47	0.09522	NFY	0.11802	P53	0.12206	MEIS1	0.08071	HNF4_DR1	0.15155	PR	0.0825	TCF4	0.09332	P300	0.11427
ATF6	0.08122	NFKAPPAB65	0.11631	HES1	0.08125	TAL1BETAE47	0.10439	MMEF2	0.07852	STRA13	0.07919	EBOX	0.10023	NRSF	0.07042	HFH3	0.09224	IK1	0.08298	PAX	0.09295	NFKAPPAB65	0.11631	STAT5B	0.11881	GR	0.07991	MYC	0.14613	HNF4_DR1	0.07385	PR	0.09092	MAZ	0.10622
ALPHACP1	0.07641	TBP	0.10603	TAL1	0.07417	TATA	0.09171	CREB	0.07755	AIRE	0.07773	HSF	0.08599	TATA	0.06937	RFX1	0.08926	MYOGENIN	0.07564	LXR_DR4	0.09094	TBP	0.10603	LBP1	0.11752	OTX	0.07988	LPOLYA	0.14333	NFKAPPAB	0.07359	HEB	0.08048	SOX9_B1	0.09272
CIZ	0.0712	MYOGENIN	0.1055	ETS	0.06333	YY1	0.08982	NF1	0.07569	SREBP	0.07614	UF1H3BETA	0.0826	LXR_DR4	0.06549	PPARG	0.0849	HEB	0.07262	P53	0.0875	MYOGENIN	0.1055	ISRE	0.11507	TAL1ALPHAE47	0.0729	EGR1	0.13319	HSF	0.07187	P53	0.07972	STAT	0.09259
P53_DECAMER	0.07019	VJUN	0.09578	MYOGENIN	0.06167	ATF3	0.08745	MAX	0.07472	MMEF2	0.07484	E2F1DP1RB	0.08013	SRF	0.06446	LEF1	0.07987	USF	0.07156	PR	0.08708	VJUN	0.09578	HFH8	0.11176	FOXJ2	0.06977	FOXO3	0.11776	P53_DECAMER	0.06938	STAT1	0.07914	MINI19	0.09104
FXR	0.06999	HNF4ALPHA	0.09552	NFKB	0.06146	HFH1	0.0867	LMO2COM	0.06257	HMEF2	0.06918	TGIF	0.07997	MYOGENIN	0.06339	TCF4	0.07883	PAX9	0.0659	LHX3	0.07567	HNF4ALPHA	0.09552	EBOX	0.11109	MTF1	0.06813	FOXM1	0.10338	HOXA4	0.06875	TCF11	0.06747	FOXP3	0.08993
PU1	0.06885	NKX25	0.09397	TAL1BETAE47	0.05783	PXR	0.08251	NFKAPPAB65	0.06181	RP58	0.06903	VMYB	0.07444	TEL2	0.05915	CETS168	0.07802	CREL	0.06532	MSX1	0.06994	NKX25	0.09397	TAL1BETAE47	0.10735			CDPCR3	0.08674	EGR3	0.06797	TBX5	0.06507	TST1	0.08943
RORA2	0.06885	AP1FJ	0.08657	STAT1	0.05333	SF1	0.07447	STAT5A	0.06111	E12	0.06731	GFI1B	0.05847	ATATA	0.05876	PAX3	0.07785	EGR2	0.06077	AR	0.06938	AP1FJ	0.08657	P53_DECAMER	0.1			TFIIA	0.08163	PEA3	0.06453	TAL1ALPHAE47	0.05948	TAL1	0.08586
CDPCR3	0.06554	TAL1BETAE47	0.08298	AP2GAMMA	0.05152	PIT1	0.06551	MYC	0.05944	HES1	0.06534	SOX9_B1	0.05704	AHR	0.05493	CEBPA	0.07466	MAF	0.05929	HNF3	0.06923	TAL1BETAE47	0.08298	PBX	0.09991			TAL1BETAE47	0.07701	PIT1	0.06367	EBOX	0.05642	CREL	0.08451
TST1	0.06198	TBX5	0.08092			SREBP	0.06082	ZIC1	0.057	AP1	0.06364	TCF11	0.05651			OLF1	0.07399	NANOG	0.05558	MEF3	0.06836	TBX5	0.08092	STAT	0.09877			TAL1ALPHAE47	0.07603	SOX5	0.05836	GATA2	0.05616	LUN1	0.07873
ALX4	0.05933	ETS1	0.07908			TAL1ALPHAE47	0.05952	HFH4	0.05692	PEA3	0.06307	OCT1	0.05614			HSF1	0.07106	CRX	0.05533	HES1	0.06742	ETS1	0.07908	ERR1	0.09804			E2F4DP2	0.0743	ARNT	0.05813	OCT	0.05442	HLF	0.07743
MYOD	0.05708	NKX3A	0.07881			SOX	0.05882	P53_DECAMER	0.05669	LHX3	0.05955					XPF1	0.0672	SREBP	0.05096	SOX9_B1	0.06685	NKX3A	0.07881	LHX3	0.09694			GATA	0.0726	CREBP1CJUN	0.05787	NRSF	0.05308	OTX	0.07612
ZIC3	0.05696	POU3F2	0.07872			GEN_INI3	0.05765	OCT1	0.05519	STAF	0.05591					FOXO1	0.06695			E2F	0.06638	POU3F2	0.07872	NKX25	0.09608			USF2	0.06973			YY1	0.05114	P53	0.07463
RP58	0.05525	TFE	0.07801			USF	0.05511	TEF	0.05509	BRACH	0.05344					OCT	0.06292			P300	0.06629	TFE	0.07801	BEL1	0.0924			FOXO1	0.06815					LEF1TCF1	0.07313
EFC	0.05218	MAZR	0.07257			GLI	0.05479	GEN_INI	0.05203	ETS	0.05254					BLIMP1	0.06275			CHOP	0.05934	MAZR	0.07257	MEF2	0.09216			HNF4ALPHA	0.0681					FOXD3	0.06819
		SPZ1	0.07145			HFH3	0.05447			GRE	0.05136					FXR_IR1	0.0604			XFD1	0.05829	SPZ1	0.07145	SF1	0.08824			TBX5	0.06762					PBX1	0.06604
		SRY	0.07092			E2A	0.05253			MTATA	0.05127					AP1FJ	0.05819			SEF1	0.05618	SRY	0.07092	NFKAPPAB50	0.08407			LEF1TCF1	0.06567					XVENT1	0.06269
		AP2REP	0.06888			MMEF2	0.05172			BRN2	0.05057					CAAT	0.05738			ETS1	0.05506	AP2REP	0.06888	P300	0.08088			IPF1	0.06413					MEIS1BHOXA9	0.06131
		PAX3	0.06383							CBF	0.05					MTATA	0.05587					PAX3	0.06383	TAXCREB	0.075			IRF7	0.06062					TITF1	0.05784
		E2F1DP1	0.05549													MRF2	0.05558					E2F1DP1	0.05549	SRY	0.07451			SOX	0.06028					TATA	0.05765
		COMP1	0.05477													STAT5A	0.05537					COMP1	0.05477	TTF1	0.07255			HP1SITEFACTOR	0.06027					E2F1DP2	0.05658
		SZF11	0.05115													BEL1	0.05369					SZF11	0.05115	SREBP	0.06324			RREB1	0.05875					LHX3	0.05522
																CP2	0.05168							TEF1	0.06176			PBX1	0.05796					LBP1	0.05261
																HOXA3	0.05084							EN1	0.06078			CREL	0.05524					STAT4	0.05224
																ETS2	0.05034							ARP1	0.05637									TCF11	0.05208
																244700_at						219640_at	CLDN15	231721_at	JAM3
																209083_at	CORO1A					213325_at	PVRL3	225369_at	ESAM
																240039_at						219300_s_at	CNTNAP2	221659_s_at	MYL10
																203484_at	SEC61G					221328_at	CLDN17	221474_at	MYL12B
																205703_at	ATP6V0A2					227458_at	CD274	228707_at	CLDN23
																212112_s_at	STX12					210439_at	ICOS	1552535_at	CLDN19
																210808_s_at	NOX1					1554812_at	CLDN20	235937_at	OCLN
																222385_x_at	SEC61A1					224097_s_at	F11R
																1555729_a_at	CD209					232578_at	CLDN18
																221089_at	NOX3					234751_s_at	NLGN3
																220197_at	ATP6V0A4					221933_at	NLGN4X
																222479_s_at	DYNC1LI1					235838_at	NLGN2
																208898_at	ATP6V1D					221921_s_at	CADM3
																1557585_at	ATP6V1H					219213_at	JAM2
																220069_at	TUBA8					224399_at	PDCD1LG2
																218763_at	STX18					224859_at	CD276
																219499_at	SEC61A2					231721_at	JAM3
																211915_s_at	TUBB4Q					225369_at	ESAM
																1554406_a_at	CLEC7A					228707_at	CLDN23
																219873_at	COLEC11					1552535_at	CLDN19
																1561939_at	DYNC2H1					1553194_at	NEGR1
																220310_at	TUBAL3					235937_at	OCLN
																230690_at	TUBB1
																221019_s_at	COLEC12
																227366_at	RILP
																209191_at	TUBB6
																209251_x_at	TUBA1C
																230565_at	ATP6V1G3
																213587_s_at	ATP6V0E2
																1553917_at	PIKFYVE
																212320_at	TUBB
																1553153_at	ATP6V0D2
																1553989_a_at	ATP6V1C2
																230266_at	RAB7B
																214023_x_at	TUBB2B
